# Supplementary material for: Cost-effectiveness analysis of population-based BRCA1/2 testing, family-history-based BRCA1/2 testing, and symptom-based screening for breast and ovarian cancer in China
Source: Front Public Health. 2025 Jun 11;13:1479966. doi: 10.3389/fpubh.2025.1479966 (PMC12187657; doi:10.3389/fpubh.2025.1479966)
Supplement: Supplementary file 3 [file Data_Sheet_1.csv]

Patient_ID	Age	stage_N	OS_status	OS_months
00000124	70-74 years	N0	1	12
00000163	60-64 years	N0	1	81
00000176	70-74 years	N0	1	7
00000340	80-84 years	N0	0	111
00000459	60-64 years	N0	0	206
00000520	85+ years	N1+	1	10
00000543	70-74 years	N0	0	98
00001346	55-59 years	N1+	0	171
00001374	75-79 years	N0	1	62
00001431	50-54 years	N0	0	185
00001495	60-64 years	N0	0	62
00001862	55-59 years	N0	0	170
00002186	85+ years	N0	1	19
00002593	85+ years	N0	1	12
00002639	50-54 years	N0	0	127
00002710	75-79 years	N0	1	15
00003113	75-79 years	N0	1	53
00003289	70-74 years	N1+	1	98
00003735	75-79 years	N1+	1	21
00003777	60-64 years	N1+	1	49
00003823	50-54 years	N1+	0	195
00003837	80-84 years	N0	1	92
00003901	70-74 years	N1+	1	48
00004419	85+ years	N1+	1	65
00004424	75-79 years	N0	0	170
00004814	80-84 years	N0	0	175
00004950	80-84 years	N0	1	131
00004987	55-59 years	N0	1	104
00005047	75-79 years	N0	1	120
00005110	60-64 years	N0	0	140
00005120	85+ years	N0	1	5
00005194	70-74 years	N0	0	196
00005218	40-44 years	N1+	1	32
00005575	80-84 years	N0	1	18
00005581	70-74 years	N0	0	109
00005594	45-49 years	N1+	0	198
00005610	85+ years	N0	1	98
00005660	85+ years	N0	1	32
00005965	85+ years	N0	1	83
00006118	40-44 years	N0	0	97
00006286	75-79 years	N0	1	59
00006639	85+ years	N1+	1	2
00006700	55-59 years	N0	0	120
00006724	85+ years	N0	1	33
00006943	60-64 years	N0	1	4
00006954	85+ years	N1+	1	40
00006956	75-79 years	N1+	1	67
00007018	85+ years	N0	1	9
00007090	55-59 years	N0	1	100
00007272	80-84 years	N0	1	28
00007314	60-64 years	N0	0	129
00007512	65-69 years	N1+	0	147
00007838	80-84 years	N0	1	14
00007864	80-84 years	N0	1	22
00008042	75-79 years	N0	1	4
00008241	75-79 years	N1+	0	128
00008246	55-59 years	N0	0	196
00008566	40-44 years	N0	0	199
00008566	40-44 years	N0	0	184
00008727	75-79 years	N0	1	117
00008823	80-84 years	N1+	1	31
00008865	55-59 years	N0	0	122
00009044	40-44 years	N1+	0	124
00009046	75-79 years	N1+	0	143
00009074	60-64 years	N0	0	178
00009143	80-84 years	N1+	0	117
00009202	45-49 years	N0	0	167
00009206	80-84 years	N0	0	135
00009232	70-74 years	N0	1	91
00009246	85+ years	N0	1	8
00009274	85+ years	N0	1	5
00009278	85+ years	N0	1	122
00009313	85+ years	N0	1	24
00009405	65-69 years	N0	0	110
00009591	65-69 years	N0	1	29
00009685	40-44 years	N1+	0	147
00009721	50-54 years	N1+	1	12
00009745	60-64 years	N1+	0	102
00009793	60-64 years	N0	0	173
00009871	65-69 years	N0	0	117
00009906	45-49 years	N0	0	198
00009993	80-84 years	N1+	1	56
00010053	70-74 years	N0	0	96
00010099	75-79 years	N0	0	112
00010125	70-74 years	N0	1	51
00010141	75-79 years	N0	1	65
00010189	40-44 years	N0	0	159
00010415	45-49 years	N0	0	147
00010583	70-74 years	N0	0	114
00010592	85+ years	N0	0	96
00010592	85+ years	N0	0	96
00010711	50-54 years	N0	0	99
00010766	60-64 years	N1+	1	173
00010854	45-49 years	N0	0	176
00010868	65-69 years	N1+	0	137
00010873	75-79 years	N1+	1	11
00010889	85+ years	N0	1	55
00010957	55-59 years	N1+	1	68
00010977	65-69 years	N0	0	121
00011011	70-74 years	N1+	1	25
00011059	70-74 years	N0	0	104
00011067	80-84 years	N0	0	161
00011152	50-54 years	N0	0	136
00011227	80-84 years	N0	1	105
00011277	70-74 years	N0	1	68
00011277	70-74 years	N1+	1	68
00011279	70-74 years	N0	0	143
00011330	85+ years	N0	1	33
00011376	75-79 years	N0	0	152
00011541	85+ years	N0	1	51
00011707	70-74 years	N0	0	137
00013672	85+ years	N0	1	18
00013818	80-84 years	N0	1	94
00015592	70-74 years	N0	0	166
00016363	65-69 years	N0	0	97
00016920	75-79 years	N0	0	119
00017060	65-69 years	N0	0	97
00017636	60-64 years	N0	0	172
00018079	60-64 years	N1+	0	175
00018718	85+ years	N0	1	109
00019429	65-69 years	N1+	0	133
00019537	60-64 years	N0	1	137
00020581	55-59 years	N0	0	162
00021302	60-64 years	N1+	0	162
00021459	80-84 years	N0	1	8
00022552	60-64 years	N0	0	175
00023575	70-74 years	N0	0	106
00023594	70-74 years	N0	0	115
00023681	70-74 years	N0	0	106
00023959	85+ years	N0	1	95
00024531	70-74 years	N1+	1	15
00025259	50-54 years	N1+	1	21
00025688	75-79 years	N1+	0	169
00025864	70-74 years	N0	1	125
00026783	75-79 years	N0	0	103
00028261	65-69 years	N0	0	136
00028704	85+ years	N0	1	22
00029872	65-69 years	N0	1	155
00030079	75-79 years	N1+	1	11
00030966	80-84 years	N1+	1	130
00031774	75-79 years	N0	1	133
00032025	85+ years	N1+	1	62
00032279	75-79 years	N0	0	170
00032588	80-84 years	N0	1	146
00032910	80-84 years	N1+	1	147
00033020	60-64 years	N1+	1	92
00034098	70-74 years	N0	0	132
00034099	65-69 years	N0	0	185
00034227	75-79 years	N0	1	160
00034474	80-84 years	N0	1	26
00035080	60-64 years	N1+	0	179
00035986	85+ years	N0	1	2
00036198	75-79 years	N0	1	60
00036473	55-59 years	N0	1	72
00036705	55-59 years	N0	1	98
00036937	85+ years	N0	1	53
00038233	75-79 years	N0	1	136
00038450	80-84 years	N1+	1	102
00038748	80-84 years	N0	1	70
00038778	85+ years	N0	1	6
00040779	75-79 years	N0	1	35
00042966	60-64 years	N0	0	170
00043115	85+ years	N0	1	22
00043846	85+ years	N0	1	20
00044839	85+ years	N1+	1	5
00045091	85+ years	N0	1	8
00045458	80-84 years	N0	1	125
00045842	70-74 years	N0	1	49
00046482	75-79 years	N0	1	35
00046896	75-79 years	N1+	1	20
00047604	75-79 years	N0	1	197
00047888	70-74 years	N0	1	14
00047888	70-74 years	N0	1	14
00048355	65-69 years	N0	1	107
00049077	75-79 years	N0	1	157
00050140	75-79 years	N0	1	143
00050683	60-64 years	N0	0	203
00050867	65-69 years	N0	0	194
00051953	85+ years	N0	1	49
00052131	70-74 years	N1+	0	159
00055320	80-84 years	N1+	1	41
00057003	75-79 years	N0	0	196
00058084	60-64 years	N1+	0	197
00058980	85+ years	N0	1	73
00061258	85+ years	N0	1	36
00061346	60-64 years	N0	1	38
00062941	75-79 years	N0	1	109
00063279	60-64 years	N1+	1	98
00063344	65-69 years	N0	0	168
00063575	60-64 years	N0	0	205
00064082	60-64 years	N0	1	62
00064979	80-84 years	N0	1	150
00065792	80-84 years	N0	0	186
00066681	85+ years	N1+	1	16
00067394	65-69 years	N0	0	210
00069196	85+ years	N0	1	19
00069696	80-84 years	N1+	1	199
00070370	75-79 years	N0	1	187
00070397	75-79 years	N0	0	196
00070828	65-69 years	N1+	1	70
00071288	80-84 years	N0	0	102
00071432	85+ years	N0	1	140
00071432	85+ years	N1+	1	82
00073427	70-74 years	N1+	0	155
00074106	55-59 years	N0	0	205
00074151	60-64 years	N0	0	186
00074587	70-74 years	N0	0	178
00074688	60-64 years	N1+	0	132
00074794	50-54 years	N1+	0	215
00075462	60-64 years	N0	0	140
00075462	60-64 years	N0	0	100
00075753	80-84 years	N0	1	54
00075977	80-84 years	N0	0	185
00076007	50-54 years	N1+	0	139
00076086	65-69 years	N0	0	104
00076682	55-59 years	N1+	1	132
00076746	70-74 years	N0	1	104
00077963	70-74 years	N0	0	184
00079491	65-69 years	N1+	1	58
00080105	60-64 years	N0	0	159
00080330	70-74 years	N0	0	191
00081111	75-79 years	N0	1	93
00081270	75-79 years	N1+	1	37
00081990	80-84 years	N0	1	102
00082236	75-79 years	N0	1	48
00084174	60-64 years	N0	0	211
00085414	85+ years	N0	1	50
00086539	55-59 years	N0	0	198
00087146	70-74 years	N0	0	202
00089564	85+ years	N0	1	149
00089925	80-84 years	N0	1	7
00091598	75-79 years	N0	1	78
00091905	70-74 years	N0	0	160
00092393	75-79 years	N0	0	203
00093618	75-79 years	N0	1	5
00093618	75-79 years	N0	1	5
00094774	40-44 years	N1+	0	120
00094992	75-79 years	N0	0	193
00095156	70-74 years	N0	0	167
00098262	65-69 years	N1+	1	121
00098339	65-69 years	N0	0	124
00098373	65-69 years	N0	1	56
00099133	55-59 years	N0	0	200
00099518	75-79 years	N0	1	183
00100800	70-74 years	N0	1	50
00101895	85+ years	N0	1	39
00102180	75-79 years	N0	1	24
00103481	80-84 years	N0	1	36
00103731	60-64 years	N0	0	162
00104420	60-64 years	N0	0	140
00104674	65-69 years	N0	0	131
00104858	75-79 years	N0	1	49
00105645	80-84 years	N0	1	12
00106388	80-84 years	N0	1	3
00107221	70-74 years	N0	1	43
00108927	75-79 years	N0	0	167
00109101	75-79 years	N0	1	103
00110653	55-59 years	N0	1	22
00110978	85+ years	N0	1	37
00111698	85+ years	N1+	1	3
00112279	55-59 years	N0	0	176
00112662	70-74 years	N0	1	19
00112787	50-54 years	N0	1	134
00115970	65-69 years	N0	0	110
00117222	60-64 years	N0	0	170
00117363	85+ years	N0	1	23
00117483	85+ years	N0	0	46
00117485	55-59 years	N0	1	175
00117860	75-79 years	N0	1	127
00119580	75-79 years	N0	1	14
00120998	65-69 years	N0	1	208
00122122	55-59 years	N0	0	174
00122717	75-79 years	N0	0	105
00124264	55-59 years	N1+	1	134
00124506	70-74 years	N0	0	187
00124721	75-79 years	N0	1	33
00125737	70-74 years	N0	0	126
00126584	80-84 years	N1+	1	13
00126902	70-74 years	N0	0	120
00127178	60-64 years	N0	0	141
00127745	75-79 years	N0	1	97
00128775	60-64 years	N1+	1	206
00129588	85+ years	N0	1	74
00131013	65-69 years	N0	0	139
00131665	80-84 years	N0	0	178
00131919	80-84 years	N0	1	125
00134440	75-79 years	N1+	1	0
00134654	75-79 years	N1+	1	64
00134677	70-74 years	N0	0	128
00135345	55-59 years	N0	0	140
00135795	85+ years	N0	1	48
00136867	75-79 years	N0	0	104
00137331	65-69 years	N0	0	159
00138522	85+ years	N0	1	94
00139509	55-59 years	N0	0	180
00139640	70-74 years	N0	0	121
00140247	75-79 years	N1+	0	117
00140416	70-74 years	N0	0	183
00140620	75-79 years	N0	1	103
00140620	75-79 years	N0	1	78
00140800	75-79 years	N0	1	188
00141051	50-54 years	N0	1	137
00141051	50-54 years	N0	1	137
00141181	60-64 years	N0	0	148
00142263	70-74 years	N0	0	191
00142396	70-74 years	N0	0	165
00144494	60-64 years	N1+	1	42
00144758	80-84 years	N0	1	96
00145006	60-64 years	N0	0	127
00145166	55-59 years	N1+	0	187
00145454	65-69 years	N1+	0	180
00145742	60-64 years	N1+	1	170
00146450	80-84 years	N0	1	45
00146841	70-74 years	N0	1	7
00148077	80-84 years	N0	1	108
00149113	85+ years	N0	1	30
00149537	70-74 years	N1+	1	105
00149574	85+ years	N0	0	121
00150033	65-69 years	N0	1	17
00151098	50-54 years	N0	0	199
00152272	85+ years	N1+	1	10
00152653	55-59 years	N0	1	117
00152883	80-84 years	N0	1	141
00154139	70-74 years	N0	1	90
00155046	65-69 years	N0	1	97
00155520	70-74 years	N0	1	91
00155939	70-74 years	N0	1	172
00158335	60-64 years	N0	1	206
00158412	70-74 years	N0	1	17
00158418	60-64 years	N0	1	60
00158943	55-59 years	N0	1	39
00159307	70-74 years	N0	0	142
00159917	85+ years	N0	1	108
00159957	65-69 years	N0	1	102
00160231	70-74 years	N0	0	129
00160422	75-79 years	N0	0	138
00162080	55-59 years	N0	0	188
00162561	70-74 years	N0	1	68
00163009	70-74 years	N1+	1	3
00163011	70-74 years	N0	1	146
00163510	65-69 years	N1+	0	129
00163785	45-49 years	N0	0	203
00164085	60-64 years	N1+	0	99
00164599	75-79 years	N0	1	51
00165290	75-79 years	N0	1	55
00165696	85+ years	N1+	1	111
00166435	60-64 years	N0	0	135
00166916	75-79 years	N0	0	183
00166919	60-64 years	N1+	0	156
00168242	45-49 years	N0	0	141
00168427	65-69 years	N0	0	138
00169004	85+ years	N1+	1	31
00169541	65-69 years	N0	1	182
00170393	55-59 years	N0	1	141
00170393	65-69 years	N1+	1	59
00170411	80-84 years	N1+	1	149
00170411	80-84 years	N0	1	149
00171618	75-79 years	N1+	1	66
00172148	80-84 years	N0	1	16
00173677	85+ years	N1+	1	106
00173677	85+ years	N1+	1	91
00173693	60-64 years	N1+	1	147
00173693	60-64 years	N0	1	147
00173749	80-84 years	N1+	1	100
00174916	65-69 years	N0	1	132
00175330	60-64 years	N0	0	118
00175844	60-64 years	N0	1	6
00176465	85+ years	N1+	1	29
00178508	80-84 years	N0	1	36
00179431	65-69 years	N0	1	89
00181742	85+ years	N1+	1	28
00181998	80-84 years	N1+	1	121
00182463	55-59 years	N1+	1	0
00182551	75-79 years	N0	1	86
00182910	80-84 years	N0	1	23
00184725	65-69 years	N0	0	141
00185264	65-69 years	N1+	1	56
00185322	75-79 years	N0	1	100
00186652	65-69 years	N0	1	167
00186774	85+ years	N0	1	52
00187281	75-79 years	N0	1	67
00187870	85+ years	N0	1	9
00188122	55-59 years	N0	0	175
00188536	85+ years	N0	1	99
00188825	55-59 years	N1+	0	191
00188935	75-79 years	N0	1	80
00189539	85+ years	N0	1	18
00190304	60-64 years	N1+	0	155
00190518	85+ years	N0	1	71
00190850	70-74 years	N0	0	212
00191041	60-64 years	N0	0	194
00191261	85+ years	N0	1	58
00192050	70-74 years	N0	0	110
00192430	55-59 years	N0	0	179
00192430	55-59 years	N0	0	179
00192573	85+ years	N0	1	84
00194465	60-64 years	N0	1	180
00194621	75-79 years	N1+	1	17
00194830	65-69 years	N0	0	158
00195950	60-64 years	N0	1	46
00196437	65-69 years	N0	0	191
00197245	65-69 years	N1+	0	127
00197325	65-69 years	N1+	0	154
00197491	70-74 years	N0	1	81
00197596	70-74 years	N0	0	142
00198386	60-64 years	N1+	1	24
00198469	85+ years	N0	1	33
00199357	80-84 years	N0	1	33
00199637	60-64 years	N0	1	128
00199770	85+ years	N0	1	24
00200755	80-84 years	N0	0	138
00201075	80-84 years	N0	1	111
00201660	55-59 years	N0	0	214
00201693	85+ years	N0	1	24
00201720	65-69 years	N0	1	109
00203064	85+ years	N1+	1	47
00204284	80-84 years	N0	1	137
00204299	85+ years	N0	1	90
00204401	70-74 years	N0	1	148
00204523	75-79 years	N0	1	63
00204961	65-69 years	N0	0	183
00205100	75-79 years	N0	0	213
00205209	80-84 years	N0	1	14
00205302	75-79 years	N0	1	191
00205778	75-79 years	N0	0	92
00206153	75-79 years	N0	0	138
00206339	75-79 years	N0	1	67
00208293	80-84 years	N1+	1	62
00209823	75-79 years	N0	0	120
00211158	75-79 years	N1+	1	32
00211944	45-49 years	N0	1	4
00212614	60-64 years	N0	0	147
00212637	60-64 years	N0	0	180
00212772	65-69 years	N0	0	97
00213172	85+ years	N0	1	75
00213349	60-64 years	N0	0	213
00213450	75-79 years	N0	0	194
00214547	60-64 years	N1+	1	40
00214559	85+ years	N0	1	35
00215414	65-69 years	N1+	0	157
00216098	70-74 years	N0	0	122
00216554	70-74 years	N0	0	104
00216605	80-84 years	N0	1	128
00216997	50-54 years	N0	0	215
00217098	70-74 years	N0	1	35
00217326	60-64 years	N0	0	184
00217395	60-64 years	N0	1	110
00217661	60-64 years	N1+	0	181
00217913	55-59 years	N0	1	195
00218060	85+ years	N1+	1	1
00218350	50-54 years	N1+	1	59
00219473	60-64 years	N1+	1	48
00219564	85+ years	N0	1	96
00220050	55-59 years	N0	0	214
00220150	80-84 years	N0	1	28
00220214	65-69 years	N0	1	132
00220411	55-59 years	N0	0	158
00221050	60-64 years	N0	0	164
00221050	60-64 years	N0	0	162
00221410	60-64 years	N1+	0	126
00221410	60-64 years	N0	0	125
00222347	60-64 years	N0	0	107
00222933	85+ years	N0	1	87
00223948	75-79 years	N0	1	135
00223979	75-79 years	N1+	0	107
00223979	75-79 years	N0	0	107
00224383	55-59 years	N1+	0	28
00224881	65-69 years	N0	1	119
00225083	50-54 years	N0	0	161
00225857	60-64 years	N0	1	103
00225879	85+ years	N1+	1	38
00227008	40-44 years	N1+	0	151
00227457	60-64 years	N1+	0	105
00227624	80-84 years	N0	0	193
00228466	45-49 years	N1+	0	172
00228668	85+ years	N0	1	75
00229049	75-79 years	N0	1	87
00229056	40-44 years	N1+	1	19
00229106	70-74 years	N1+	1	6
00229474	70-74 years	N0	1	130
00229587	60-64 years	N1+	0	128
00229836	45-49 years	N0	0	97
00229980	70-74 years	N0	0	194
00230381	80-84 years	N1+	1	53
00230739	80-84 years	N1+	1	63
00231218	55-59 years	N0	0	184
00231819	50-54 years	N1+	0	183
00232536	75-79 years	N0	1	109
00233614	80-84 years	N1+	1	51
00233722	55-59 years	N0	0	107
00235078	75-79 years	N0	1	76
00235407	70-74 years	N0	1	123
00235995	70-74 years	N0	0	145
00237396	85+ years	N0	1	114
00238144	85+ years	N0	1	20
00238603	60-64 years	N0	1	54
00239104	80-84 years	N0	1	79
00239113	85+ years	N0	1	2
00239296	60-64 years	N0	1	185
00239420	65-69 years	N0	1	102
00239522	65-69 years	N0	0	99
00239858	65-69 years	N0	0	133
00240454	55-59 years	N0	0	179
00240454	55-59 years	N0	0	179
00240833	75-79 years	N0	1	66
00241519	75-79 years	N1+	0	179
00241838	80-84 years	N0	1	63
00242396	65-69 years	N0	0	177
00242396	65-69 years	N0	0	176
00242642	75-79 years	N0	1	127
00242820	80-84 years	N0	1	14
00242950	80-84 years	N0	1	34
00242953	60-64 years	N1+	0	151
00243890	70-74 years	N0	0	157
00243970	65-69 years	N1+	1	102
00244556	75-79 years	N0	1	22
00244965	65-69 years	N0	0	169
00245417	55-59 years	N0	0	214
00245460	50-54 years	N0	0	178
00245579	80-84 years	N1+	1	20
00245685	70-74 years	N0	1	178
00246077	75-79 years	N0	0	151
00247269	75-79 years	N0	1	100
00247386	65-69 years	N0	0	196
00247542	65-69 years	N0	0	148
00248404	70-74 years	N1+	1	31
00248425	85+ years	N0	1	100
00248611	75-79 years	N0	1	163
00248766	65-69 years	N0	1	175
00249079	40-44 years	N1+	0	202
00249563	75-79 years	N1+	1	113
00249946	75-79 years	N0	0	106
00249998	55-59 years	N1+	0	176
00250294	75-79 years	N0	1	34
00251032	80-84 years	N1+	1	41
00251962	70-74 years	N0	0	132
00252124	65-69 years	N0	1	40
00252505	55-59 years	N1+	0	118
00253213	60-64 years	N1+	1	104
00253243	60-64 years	N0	1	211
00253243	70-74 years	N0	1	121
00253285	65-69 years	N0	0	113
00253713	75-79 years	N0	0	113
00253764	60-64 years	N1+	1	24
00253784	80-84 years	N0	1	12
00254338	55-59 years	N0	0	196
00254555	80-84 years	N0	1	115
00255344	85+ years	N0	1	139
00255345	80-84 years	N0	1	145
00257013	80-84 years	N0	0	124
00257344	80-84 years	N0	1	20
00257855	75-79 years	N0	1	3
00258110	80-84 years	N0	1	75
00258572	70-74 years	N0	0	188
00258758	85+ years	N0	1	35
00258881	65-69 years	N0	1	181
00259895	75-79 years	N0	0	157
00259974	60-64 years	N0	0	133
00260253	65-69 years	N0	1	41
00260383	50-54 years	N1+	1	21
00260395	80-84 years	N0	1	17
00260884	75-79 years	N0	1	129
00261425	65-69 years	N0	0	148
00261692	50-54 years	N1+	0	195
00261814	60-64 years	N0	0	129
00261975	70-74 years	N0	0	166
00262217	60-64 years	N0	1	131
00262896	80-84 years	N0	1	138
00263209	65-69 years	N0	1	157
00263284	40-44 years	N0	1	101
00263444	85+ years	N0	1	31
00264286	65-69 years	N0	0	202
00264832	65-69 years	N0	0	8
00265017	65-69 years	N0	0	165
00265763	80-84 years	N0	1	94
00265928	75-79 years	N0	0	130
00266073	75-79 years	N0	1	145
00266182	70-74 years	N0	1	59
00266290	70-74 years	N0	0	195
00266290	70-74 years	N0	0	195
00266438	60-64 years	N1+	0	173
00266856	55-59 years	N0	1	85
00267230	85+ years	N0	0	146
00267446	55-59 years	N0	1	86
00267923	50-54 years	N0	1	59
00268285	70-74 years	N0	0	113
00268401	65-69 years	N1+	1	172
00268682	50-54 years	N1+	0	185
00269041	70-74 years	N1+	1	166
00269087	80-84 years	N1+	1	33
00269183	80-84 years	N0	1	1
00269221	80-84 years	N0	1	36
00269512	85+ years	N0	1	41
00269680	70-74 years	N0	1	89
00269695	85+ years	N0	1	93
00270174	75-79 years	N1+	1	26
00270422	75-79 years	N0	1	53
00270770	55-59 years	N1+	1	93
00270969	75-79 years	N0	0	161
00271312	80-84 years	N0	1	72
00271999	70-74 years	N0	1	129
00272033	80-84 years	N0	0	102
00272132	80-84 years	N0	1	85
00272398	70-74 years	N0	1	7
00272488	45-49 years	N1+	0	154
00272658	65-69 years	N0	0	132
00273447	55-59 years	N1+	0	207
00273605	60-64 years	N0	0	145
00274099	75-79 years	N0	0	174
00274118	75-79 years	N1+	1	55
00274532	70-74 years	N0	0	129
00274549	85+ years	N0	1	92
00274796	85+ years	N0	1	24
00275168	80-84 years	N0	1	121
00276021	70-74 years	N0	0	126
00276119	60-64 years	N1+	0	188
00276792	75-79 years	N0	0	214
00277025	60-64 years	N1+	1	110
00277185	70-74 years	N0	0	100
00277892	85+ years	N0	1	30
00278086	60-64 years	N0	1	9
00278659	80-84 years	N0	1	94
00279036	80-84 years	N0	1	20
00279900	65-69 years	N0	0	108
00280306	70-74 years	N1+	1	37
00280967	65-69 years	N0	0	205
00281470	55-59 years	N0	1	19
00281773	50-54 years	N0	1	64
00281923	60-64 years	N0	0	156
00282881	75-79 years	N0	1	192
00283198	80-84 years	N0	1	93
00283366	50-54 years	N1+	1	11
00284168	75-79 years	N0	0	101
00284364	80-84 years	N0	1	132
00285997	85+ years	N0	1	21
00286574	65-69 years	N0	0	199
00286790	80-84 years	N1+	1	49
00286799	85+ years	N0	1	94
00286915	75-79 years	N0	1	74
00286969	60-64 years	N0	0	169
00287725	50-54 years	N0	0	108
00287855	75-79 years	N0	0	102
00289377	65-69 years	N0	0	97
00291571	85+ years	N0	1	59
00291571	85+ years	N0	1	21
00291908	55-59 years	N0	0	139
00291934	65-69 years	N0	0	152
00292144	75-79 years	N1+	1	107
00292359	65-69 years	N1+	0	190
00292498	65-69 years	N0	0	169
00292925	75-79 years	N0	1	125
00293150	70-74 years	N1+	0	177
00293836	70-74 years	N0	1	13
00295250	50-54 years	N1+	0	199
00295549	70-74 years	N0	0	172
00296147	60-64 years	N0	1	132
00297435	45-49 years	N1+	0	168
00297435	45-49 years	N0	0	168
00297634	80-84 years	N0	0	168
00297712	65-69 years	N1+	1	143
00297904	75-79 years	N0	1	190
00298704	70-74 years	N0	1	83
00298839	50-54 years	N0	1	3
00298847	75-79 years	N0	1	97
00299148	75-79 years	N0	1	150
00299246	80-84 years	N0	1	67
00299364	80-84 years	N0	1	23
00299864	70-74 years	N0	0	108
00300152	55-59 years	N1+	0	168
00300218	70-74 years	N0	1	107
00300569	70-74 years	N0	1	64
00300746	80-84 years	N0	1	43
00300835	60-64 years	N0	0	97
00301133	70-74 years	N0	1	146
00301608	40-44 years	N0	0	161
00302609	85+ years	N0	1	23
00303039	75-79 years	N0	0	142
00303039	75-79 years	N0	0	141
00303078	65-69 years	N0	0	201
00303277	70-74 years	N0	0	148
00303334	45-49 years	N0	0	194
00303363	65-69 years	N0	1	41
00303844	85+ years	N0	1	22
00304149	80-84 years	N1+	0	178
00304569	85+ years	N0	1	16
00306007	80-84 years	N0	1	41
00306176	80-84 years	N0	1	36
00307268	65-69 years	N0	0	183
00307318	85+ years	N1+	1	57
00307344	65-69 years	N0	1	138
00307672	75-79 years	N0	0	120
00307949	60-64 years	N1+	0	187
00307957	65-69 years	N0	1	20
00308069	60-64 years	N0	0	102
00309631	45-49 years	N1+	1	182
00310075	70-74 years	N0	1	142
00310285	70-74 years	N0	0	195
00310377	60-64 years	N0	0	122
00310533	85+ years	N0	1	17
00311035	85+ years	N0	1	34
00311746	70-74 years	N0	1	22
00312234	40-44 years	N0	0	183
00312529	80-84 years	N0	1	46
00312686	80-84 years	N0	1	48
00312759	85+ years	N0	1	25
00312790	55-59 years	N0	0	107
00313979	75-79 years	N0	0	180
00314223	65-69 years	N0	1	35
00314223	65-69 years	N1+	1	19
00314797	55-59 years	N1+	0	167
00315463	65-69 years	N0	0	98
00315487	80-84 years	N0	1	119
00315630	70-74 years	N1+	0	190
00315636	40-44 years	N1+	1	98
00315943	75-79 years	N1+	0	142
00317794	85+ years	N0	1	72
00318409	40-44 years	N1+	0	199
00319300	80-84 years	N0	1	115
00319321	70-74 years	N0	0	190
00319735	65-69 years	N0	0	202
00320037	80-84 years	N0	1	111
00320298	75-79 years	N0	1	41
00320317	60-64 years	N0	0	101
00320458	80-84 years	N0	1	142
00320808	55-59 years	N0	0	176
00321846	80-84 years	N1+	1	43
00322695	85+ years	N0	1	26
00323192	70-74 years	N0	1	207
00323494	60-64 years	N0	0	106
00324139	75-79 years	N0	1	173
00324358	85+ years	N0	1	62
00325904	40-44 years	N0	1	45
00326557	85+ years	N0	1	133
00326644	70-74 years	N0	1	68
00327002	70-74 years	N1+	0	128
00327705	85+ years	N0	1	82
00328609	65-69 years	N0	1	52
00328720	80-84 years	N0	1	2
00328733	70-74 years	N0	1	145
00328768	75-79 years	N0	1	9
00329380	65-69 years	N0	0	208
00329772	75-79 years	N1+	0	181
00329907	85+ years	N0	1	73
00329953	80-84 years	N0	1	151
00330288	60-64 years	N0	0	168
00330535	85+ years	N0	1	54
00330535	85+ years	N1+	1	35
00330636	75-79 years	N0	1	15
00331928	70-74 years	N0	1	86
00332848	65-69 years	N0	0	212
00333903	60-64 years	N0	0	167
00334706	80-84 years	N1+	1	71
00334821	55-59 years	N0	1	135
00334821	55-59 years	N0	1	135
00334977	60-64 years	N0	0	204
00334978	70-74 years	N0	1	189
00335203	80-84 years	N1+	1	79
00335268	70-74 years	N0	0	175
00339039	80-84 years	N0	1	50
00339546	80-84 years	N0	1	98
00339813	60-64 years	N0	0	151
00339813	60-64 years	N0	0	133
00339937	65-69 years	N0	0	187
00341001	70-74 years	N0	0	115
00341017	65-69 years	N0	1	93
00341792	85+ years	N0	1	51
00342732	70-74 years	N1+	1	34
00342732	70-74 years	N0	1	34
00343341	75-79 years	N0	1	109
00343879	75-79 years	N0	1	38
00344152	70-74 years	N0	0	151
00344170	50-54 years	N0	1	18
00344266	80-84 years	N0	1	104
00344270	70-74 years	N0	0	157
00344320	60-64 years	N1+	1	122
00344763	65-69 years	N0	0	102
00345433	80-84 years	N0	1	155
00345669	85+ years	N0	1	122
00345910	80-84 years	N1+	0	107
00345916	60-64 years	N0	0	198
00346146	80-84 years	N0	1	26
00346146	80-84 years	N0	1	13
00346958	40-44 years	N1+	0	206
00348181	85+ years	N0	1	87
00348215	85+ years	N0	1	56
00348411	80-84 years	N0	0	97
00349086	80-84 years	N0	1	80
00349686	85+ years	N0	1	89
00349724	65-69 years	N0	0	163
00350403	45-49 years	N0	0	103
00350462	45-49 years	N0	0	165
00350975	55-59 years	N0	0	151
00350993	70-74 years	N0	1	42
00351233	65-69 years	N0	0	130
00351533	75-79 years	N0	0	97
00351544	65-69 years	N0	0	196
00351558	55-59 years	N0	0	135
00351646	65-69 years	N0	0	186
00351718	85+ years	N0	1	162
00351983	60-64 years	N0	0	130
00352453	70-74 years	N0	0	156
00352767	85+ years	N0	1	58
00353474	75-79 years	N0	0	135
00353920	65-69 years	N0	0	140
00354110	55-59 years	N0	0	173
00354285	60-64 years	N0	0	125
00354451	75-79 years	N0	1	63
00355258	85+ years	N0	1	78
00355274	65-69 years	N0	0	116
00355310	70-74 years	N0	1	40
00355329	70-74 years	N0	1	124
00356657	65-69 years	N0	0	128
00357467	65-69 years	N1+	1	70
00357704	60-64 years	N1+	1	43
00357770	50-54 years	N1+	0	97
00358125	50-54 years	N1+	0	154
00358276	50-54 years	N0	1	25
00358603	80-84 years	N0	1	2
00358603	80-84 years	N0	1	2
00359230	65-69 years	N0	0	157
00359256	75-79 years	N0	1	77
00359460	60-64 years	N0	0	176
00359624	40-44 years	N1+	0	185
00360231	70-74 years	N0	0	124
00360329	80-84 years	N0	0	125
00361128	80-84 years	N0	1	127
00361363	60-64 years	N0	0	99
00362142	70-74 years	N1+	1	27
00362250	70-74 years	N0	0	165
00363083	60-64 years	N0	0	133
00363409	80-84 years	N0	1	98
00363409	80-84 years	N1+	1	80
00363425	75-79 years	N0	1	192
00363767	55-59 years	N1+	0	196
00364088	65-69 years	N0	0	119
00364088	65-69 years	N0	0	119
00365541	55-59 years	N1+	0	123
00365761	85+ years	N1+	1	10
00366380	75-79 years	N0	1	6
00366508	65-69 years	N1+	0	118
00366662	60-64 years	N1+	1	84
00366820	75-79 years	N0	1	206
00366855	65-69 years	N0	0	198
00366947	75-79 years	N1+	1	83
00367649	50-54 years	N0	1	118
00367649	55-59 years	N0	1	105
00368684	85+ years	N0	0	142
00368762	70-74 years	N0	1	10
00369094	85+ years	N0	1	43
00369736	60-64 years	N0	1	123
00369736	70-74 years	N0	1	38
00370629	45-49 years	N0	1	158
00370764	55-59 years	N1+	1	16
00371061	70-74 years	N0	0	139
00371458	70-74 years	N0	0	205
00371533	70-74 years	N1+	1	71
00371766	85+ years	N0	1	42
00372124	65-69 years	N1+	0	174
00372820	55-59 years	N0	0	160
00373086	75-79 years	N1+	1	94
00373176	80-84 years	N0	1	93
00373212	85+ years	N0	0	98
00373410	60-64 years	N0	0	155
00374669	70-74 years	N0	0	118
00375044	65-69 years	N1+	1	95
00375244	75-79 years	N0	0	151
00376127	80-84 years	N0	0	117
00376827	65-69 years	N0	0	105
00377127	80-84 years	N0	1	3
00377293	80-84 years	N0	0	175
00377439	80-84 years	N0	1	77
00378370	70-74 years	N0	0	102
00378578	65-69 years	N0	1	184
00378630	65-69 years	N0	1	170
00378749	80-84 years	N1+	1	90
00378826	75-79 years	N0	0	102
00378826	75-79 years	N0	0	102
00379088	65-69 years	N0	1	13
00379139	50-54 years	N1+	0	125
00379343	80-84 years	N0	1	30
00379737	65-69 years	N0	1	63
00379978	55-59 years	N1+	0	132
00380942	65-69 years	N0	1	64
00381226	50-54 years	N1+	0	215
00381256	85+ years	N1+	1	55
00381662	85+ years	N0	1	53
00381982	85+ years	N0	1	45
00384398	60-64 years	N1+	1	35
00385764	80-84 years	N0	1	43
00385917	80-84 years	N0	1	190
00385950	70-74 years	N0	0	145
00386084	80-84 years	N0	1	179
00386243	80-84 years	N0	1	55
00386620	60-64 years	N1+	1	10
00387260	60-64 years	N0	0	203
00387666	70-74 years	N0	1	151
00387966	60-64 years	N0	0	166
00388453	80-84 years	N1+	1	78
00388671	65-69 years	N0	1	94
00388760	75-79 years	N0	1	167
00389173	75-79 years	N1+	1	55
00389529	70-74 years	N0	1	62
00390025	75-79 years	N1+	0	159
00390082	75-79 years	N0	1	121
00390094	65-69 years	N1+	0	100
00390310	80-84 years	N0	1	122
00390602	75-79 years	N0	0	116
00392254	75-79 years	N1+	1	107
00392435	80-84 years	N1+	1	11
00392461	40-44 years	N1+	1	178
00392613	65-69 years	N0	0	108
00393077	75-79 years	N0	1	7
00393680	75-79 years	N0	0	97
00395605	50-54 years	N1+	1	74
00395915	40-44 years	N0	0	198
00396192	65-69 years	N1+	0	144
00396217	60-64 years	N0	0	176
00396258	65-69 years	N0	1	59
00396561	70-74 years	N1+	0	149
00396966	65-69 years	N0	0	121
00398149	60-64 years	N0	0	132
00398377	65-69 years	N0	1	10
00398773	80-84 years	N0	0	140
00398798	65-69 years	N0	0	107
00398857	85+ years	N0	1	58
00398984	65-69 years	N1+	0	163
00399125	60-64 years	N0	0	196
00399329	70-74 years	N0	0	160
00399377	55-59 years	N0	0	162
00399729	70-74 years	N0	0	120
00399735	65-69 years	N0	0	182
00399749	85+ years	N0	1	22
00399954	80-84 years	N0	1	72
00400231	55-59 years	N1+	0	151
00400320	80-84 years	N1+	1	163
00400746	80-84 years	N0	1	56
00400758	75-79 years	N0	1	106
00401015	65-69 years	N0	0	186
00401128	70-74 years	N0	1	2
00401220	70-74 years	N0	1	101
00401628	60-64 years	N1+	1	73
00402425	65-69 years	N0	0	152
00402562	65-69 years	N0	1	19
00402833	75-79 years	N0	0	134
00402886	45-49 years	N0	0	199
00402886	45-49 years	N0	0	199
00403081	60-64 years	N0	0	147
00403109	50-54 years	N0	0	209
00403647	65-69 years	N0	0	170
00403647	70-74 years	N0	0	103
00404169	55-59 years	N0	0	137
00404232	65-69 years	N0	0	116
00404290	65-69 years	N0	0	163
00404388	45-49 years	N0	0	101
00404485	70-74 years	N0	1	3
00404658	80-84 years	N1+	1	36
00404674	65-69 years	N0	0	197
00405459	85+ years	N0	1	50
00405930	70-74 years	N0	0	161
00405951	80-84 years	N0	1	58
00405966	85+ years	N0	1	31
00406432	80-84 years	N0	0	112
00406567	75-79 years	N0	0	102
00406992	45-49 years	N0	0	161
00407099	60-64 years	N0	0	155
00407538	60-64 years	N1+	1	97
00407668	60-64 years	N0	0	99
00408272	55-59 years	N1+	0	117
00408849	45-49 years	N1+	1	94
00408855	60-64 years	N1+	1	48
00408860	65-69 years	N0	1	124
00408860	65-69 years	N0	1	122
00409045	60-64 years	N0	0	199
00409141	60-64 years	N0	0	97
00409530	60-64 years	N0	0	142
00411366	65-69 years	N1+	0	157
00411591	75-79 years	N0	1	85
00411702	85+ years	N0	1	31
00411807	70-74 years	N1+	0	135
00411823	75-79 years	N0	1	87
00412856	55-59 years	N1+	1	73
00412886	85+ years	N0	0	110
00413227	75-79 years	N0	0	110
00413920	70-74 years	N0	0	108
00414364	60-64 years	N0	1	45
00414658	40-44 years	N1+	1	150
00414935	45-49 years	N0	1	35
00414965	80-84 years	N0	0	184
00415116	60-64 years	N0	1	100
00416003	85+ years	N0	1	34
00416355	55-59 years	N0	1	155
00416358	70-74 years	N1+	0	121
00416661	40-44 years	N0	0	184
00417240	85+ years	N0	1	46
00417240	85+ years	N0	1	23
00418209	75-79 years	N0	1	138
00418909	85+ years	N0	1	19
00421723	80-84 years	N0	1	47
00421791	60-64 years	N1+	0	115
00421803	80-84 years	N0	1	114
00422103	70-74 years	N0	1	160
00422474	60-64 years	N0	1	157
00422543	85+ years	N0	1	97
00422543	85+ years	N1+	1	97
00422609	70-74 years	N1+	0	131
00422639	60-64 years	N0	1	204
00422742	70-74 years	N0	0	200
00423029	65-69 years	N0	1	28
00423207	75-79 years	N0	0	113
00423383	60-64 years	N0	0	127
00423864	80-84 years	N0	0	135
00423864	80-84 years	N0	0	99
00424125	75-79 years	N1+	1	49
00424232	60-64 years	N1+	1	97
00424248	60-64 years	N0	0	156
00426722	60-64 years	N1+	0	202
00427095	65-69 years	N1+	1	43
00427248	60-64 years	N0	1	193
00427256	70-74 years	N0	0	156
00427546	60-64 years	N0	0	165
00427663	70-74 years	N0	0	152
00427752	55-59 years	N0	0	171
00427870	70-74 years	N0	1	109
00428248	75-79 years	N0	1	144
00428252	70-74 years	N0	1	127
00429012	75-79 years	N0	0	173
00430198	85+ years	N0	1	49
00430280	75-79 years	N0	0	161
00430789	55-59 years	N0	0	149
00431086	55-59 years	N0	0	149
00431220	80-84 years	N1+	1	90
00431762	65-69 years	N1+	1	41
00431981	75-79 years	N0	0	122
00432097	50-54 years	N0	1	53
00432479	80-84 years	N0	1	98
00432500	45-49 years	N0	0	183
00433044	75-79 years	N0	1	139
00433247	80-84 years	N0	1	110
00433344	65-69 years	N0	1	62
00433591	55-59 years	N0	1	113
00433910	85+ years	N0	1	24
00434133	60-64 years	N1+	0	209
00434283	70-74 years	N0	0	124
00434785	60-64 years	N1+	0	191
00434881	60-64 years	N0	0	194
00435087	80-84 years	N1+	1	4
00435443	45-49 years	N1+	1	122
00435488	70-74 years	N0	1	82
00435534	80-84 years	N0	1	111
00436058	85+ years	N0	1	12
00436557	75-79 years	N0	0	103
00436872	80-84 years	N0	0	103
00437466	65-69 years	N0	0	116
00437793	70-74 years	N0	1	75
00437916	50-54 years	N0	0	190
00438702	75-79 years	N0	1	155
00438848	80-84 years	N1+	1	30
00439059	45-49 years	N0	0	98
00439724	85+ years	N1+	0	123
00440703	75-79 years	N1+	1	27
00440707	75-79 years	N0	1	26
00440872	70-74 years	N0	0	208
00441480	80-84 years	N0	1	87
00441705	60-64 years	N0	0	95
00441854	85+ years	N0	1	53
00441989	40-44 years	N0	0	142
00442485	80-84 years	N0	0	201
00442533	40-44 years	N0	0	151
00442613	65-69 years	N0	0	131
00442783	65-69 years	N1+	0	206
00442951	80-84 years	N0	1	161
00443088	70-74 years	N0	1	122
00443088	80-84 years	N0	1	45
00443853	70-74 years	N0	1	172
00444795	70-74 years	N1+	1	32
00445001	55-59 years	N0	0	194
00445084	50-54 years	N0	0	105
00445134	75-79 years	N0	1	201
00445229	80-84 years	N0	1	103
00445836	75-79 years	N0	1	135
00445935	65-69 years	N0	0	109
00446048	65-69 years	N0	0	119
00446234	80-84 years	N0	0	109
00446572	85+ years	N0	1	26
00446867	85+ years	N0	1	18
00446917	85+ years	N1+	1	57
00447341	50-54 years	N0	0	119
00447550	70-74 years	N0	0	119
00448278	80-84 years	N0	0	131
00448414	60-64 years	N0	0	175
00448496	60-64 years	N0	0	170
00448584	85+ years	N0	1	145
00448973	60-64 years	N0	1	62
00449029	75-79 years	N0	0	152
00449145	85+ years	N0	1	37
00449211	85+ years	N0	1	83
00449489	50-54 years	N0	0	148
00449511	65-69 years	N0	0	181
00449665	55-59 years	N0	0	212
00449733	85+ years	N0	1	133
00449842	55-59 years	N0	0	181
00449992	70-74 years	N1+	0	109
00450024	70-74 years	N0	1	50
00450055	65-69 years	N1+	1	94
00450286	60-64 years	N1+	0	96
00450719	75-79 years	N0	1	70
00450805	55-59 years	N0	0	161
00450950	75-79 years	N0	1	81
00451300	85+ years	N1+	1	6
00451400	75-79 years	N0	0	134
00451781	65-69 years	N0	1	45
00451897	60-64 years	N0	0	151
00452179	60-64 years	N0	0	177
00452252	50-54 years	N1+	0	164
00452550	65-69 years	N1+	1	84
00453076	85+ years	N0	1	8
00453547	80-84 years	N1+	1	43
00453839	80-84 years	N0	1	78
00453955	85+ years	N0	1	98
00454224	75-79 years	N0	0	175
00454439	75-79 years	N1+	1	5
00454588	75-79 years	N0	0	152
00454607	70-74 years	N0	1	12
00455167	65-69 years	N0	0	109
00455289	50-54 years	N1+	0	126
00455377	65-69 years	N0	1	100
00455664	80-84 years	N0	1	111
00455952	55-59 years	N0	0	177
00456004	60-64 years	N0	0	168
00456226	55-59 years	N0	0	152
00456900	85+ years	N0	0	158
00456920	80-84 years	N0	1	116
00457249	60-64 years	N1+	1	1
00457324	55-59 years	N1+	0	110
00457340	60-64 years	N0	0	202
00457517	55-59 years	N0	1	93
00458080	75-79 years	N0	1	37
00458356	60-64 years	N0	1	21
00458399	70-74 years	N0	0	158
00459041	65-69 years	N1+	1	89
00459041	65-69 years	N1+	1	89
00459367	60-64 years	N1+	0	196
00459390	65-69 years	N0	0	212
00460761	80-84 years	N0	1	47
00461389	60-64 years	N0	0	144
00461396	70-74 years	N1+	0	211
00461758	65-69 years	N0	0	139
00462209	65-69 years	N0	0	157
00462306	85+ years	N1+	1	106
00462587	75-79 years	N1+	0	119
00462784	85+ years	N0	1	13
00462987	75-79 years	N0	1	117
00463089	65-69 years	N0	1	84
00463162	65-69 years	N0	0	114
00463522	55-59 years	N1+	1	168
00463594	80-84 years	N0	1	128
00463594	80-84 years	N1+	1	91
00464226	50-54 years	N1+	0	101
00464495	60-64 years	N1+	0	137
00464503	65-69 years	N1+	0	130
00464867	70-74 years	N0	0	136
00464947	70-74 years	N1+	0	96
00465002	70-74 years	N1+	0	153
00465313	55-59 years	N0	0	175
00465836	70-74 years	N1+	1	139
00465942	70-74 years	N0	0	118
00466087	50-54 years	N1+	0	178
00466596	55-59 years	N0	0	110
00466692	50-54 years	N0	0	174
00466692	50-54 years	N0	0	172
00467103	65-69 years	N0	1	50
00467212	60-64 years	N0	0	131
00467278	65-69 years	N0	1	39
00467683	55-59 years	N0	0	178
00468098	60-64 years	N1+	0	162
00468409	75-79 years	N0	1	87
00468568	60-64 years	N1+	1	109
00468789	55-59 years	N0	0	177
00469343	70-74 years	N0	0	170
00469913	45-49 years	N1+	1	78
00469985	60-64 years	N1+	1	95
00470472	70-74 years	N0	0	104
00470550	75-79 years	N0	0	111
00470886	85+ years	N0	1	29
00471046	70-74 years	N1+	1	173
00471371	80-84 years	N1+	1	20
00471659	85+ years	N0	1	22
00471791	60-64 years	N0	0	164
00471840	80-84 years	N0	1	98
00471859	75-79 years	N1+	0	104
00472213	55-59 years	N1+	1	39
00472403	65-69 years	N0	0	143
00472481	45-49 years	N1+	0	181
00472581	55-59 years	N0	1	136
00472581	60-64 years	N1+	1	80
00472885	65-69 years	N0	0	164
00473351	60-64 years	N0	1	6
00473381	75-79 years	N1+	1	73
00473410	65-69 years	N0	1	62
00474276	50-54 years	N1+	0	118
00474292	80-84 years	N1+	1	125
00474396	85+ years	N0	1	133
00475314	55-59 years	N0	0	167
00475874	65-69 years	N0	0	176
00476022	75-79 years	N1+	1	81
00476260	60-64 years	N0	0	123
00476305	80-84 years	N0	1	38
00477099	70-74 years	N0	1	18
00477118	45-49 years	N1+	0	169
00477134	70-74 years	N0	1	48
00477175	55-59 years	N0	0	199
00477175	60-64 years	N0	0	125
00478204	70-74 years	N0	0	163
00478213	80-84 years	N0	1	122
00478406	85+ years	N0	1	52
00478999	70-74 years	N0	0	171
00479063	85+ years	N1+	1	7
00479244	50-54 years	N0	1	59
00479329	45-49 years	N1+	0	190
00479512	80-84 years	N1+	0	57
00479634	85+ years	N0	1	3
00480086	70-74 years	N0	1	73
00480130	85+ years	N0	1	91
00480304	85+ years	N1+	1	49
00480503	65-69 years	N0	1	70
00480553	70-74 years	N1+	0	129
00480714	45-49 years	N0	0	191
00481119	70-74 years	N0	0	125
00481578	45-49 years	N1+	0	213
00481578	45-49 years	N0	0	212
00481929	75-79 years	N0	1	75
00482092	60-64 years	N0	1	107
00482359	55-59 years	N0	1	43
00482373	70-74 years	N0	0	131
00482873	75-79 years	N0	0	121
00483060	70-74 years	N0	0	131
00483327	65-69 years	N1+	0	168
00483447	70-74 years	N0	0	147
00483468	85+ years	N0	1	94
00483608	50-54 years	N0	0	214
00483789	80-84 years	N0	0	174
00484199	85+ years	N0	1	60
00484228	75-79 years	N0	1	191
00484427	85+ years	N0	0	108
00484473	45-49 years	N1+	0	174
00485157	55-59 years	N1+	1	53
00485308	70-74 years	N0	1	14
00486054	75-79 years	N0	1	52
00486222	45-49 years	N0	0	175
00487148	60-64 years	N0	0	214
00487655	85+ years	N0	1	30
00488161	80-84 years	N1+	1	125
00488445	55-59 years	N0	0	186
00488571	80-84 years	N1+	1	74
00488571	85+ years	N1+	1	6
00488877	75-79 years	N0	0	128
00488918	70-74 years	N0	0	143
00488957	60-64 years	N1+	1	100
00489080	85+ years	N0	1	82
00489208	70-74 years	N0	0	97
00489447	65-69 years	N1+	0	155
00489490	55-59 years	N0	0	153
00489781	65-69 years	N1+	0	190
00489871	70-74 years	N0	1	153
00490418	65-69 years	N1+	0	141
00490921	60-64 years	N1+	0	110
00491147	60-64 years	N0	0	118
00491200	65-69 years	N0	0	152
00491293	75-79 years	N0	1	13
00491677	70-74 years	N0	1	67
00491843	50-54 years	N0	1	145
00491968	65-69 years	N1+	1	3
00492696	80-84 years	N0	0	99
00492847	50-54 years	N1+	0	155
00493130	55-59 years	N1+	0	197
00493130	60-64 years	N0	0	111
00493518	55-59 years	N0	1	27
00493816	40-44 years	N1+	0	111
00493943	60-64 years	N0	0	165
00494863	80-84 years	N0	1	64
00495241	60-64 years	N0	0	113
00496423	80-84 years	N0	1	63
00497307	70-74 years	N0	1	151
00497417	45-49 years	N1+	0	208
00497505	80-84 years	N1+	0	147
00498230	50-54 years	N1+	1	28
00498476	50-54 years	N1+	0	106
00498482	50-54 years	N0	0	154
00498482	50-54 years	N0	0	153
00498523	65-69 years	N0	1	122
00499061	60-64 years	N0	1	119
00499061	60-64 years	N0	1	95
00500168	75-79 years	N0	1	125
00500218	65-69 years	N0	0	180
00500388	65-69 years	N1+	0	96
00501260	50-54 years	N0	0	214
00501398	70-74 years	N0	0	140
00501911	65-69 years	N0	1	47
00502192	55-59 years	N0	1	162
00502241	70-74 years	N0	0	185
00502659	70-74 years	N1+	1	61
00502718	60-64 years	N0	0	143
00503020	60-64 years	N0	1	73
00503787	80-84 years	N0	1	45
00504470	70-74 years	N0	1	26
00504621	65-69 years	N0	1	167
00504839	60-64 years	N0	0	136
00505101	50-54 years	N0	1	134
00505493	60-64 years	N1+	0	157
00505623	85+ years	N0	1	126
00505660	55-59 years	N1+	0	146
00506329	70-74 years	N0	0	127
00506704	60-64 years	N0	0	127
00506797	55-59 years	N1+	0	189
00507763	80-84 years	N0	0	122
00507956	60-64 years	N1+	1	25
00508020	65-69 years	N0	0	127
00508045	85+ years	N0	1	79
00508045	85+ years	N1+	1	36
00508210	70-74 years	N0	1	135
00508393	55-59 years	N0	0	213
00508526	65-69 years	N1+	0	181
00508544	70-74 years	N0	0	160
00508761	85+ years	N0	1	103
00509002	75-79 years	N0	1	40
00509202	40-44 years	N0	0	176
00509378	65-69 years	N1+	1	126
00509378	65-69 years	N0	1	124
00509479	50-54 years	N1+	1	9
00509770	65-69 years	N0	1	42
00509833	50-54 years	N0	0	149
00509843	65-69 years	N0	1	127
00510558	75-79 years	N0	0	136
00510788	55-59 years	N0	1	118
00510938	55-59 years	N0	0	133
00510967	85+ years	N1+	1	108
00511275	85+ years	N0	1	67
00511370	50-54 years	N1+	1	77
00511666	85+ years	N0	1	72
00511675	60-64 years	N0	0	215
00511962	65-69 years	N0	0	213
00513645	80-84 years	N0	0	102
00514107	60-64 years	N0	1	6
00514299	70-74 years	N0	0	145
00514403	75-79 years	N0	1	143
00514548	45-49 years	N0	0	146
00514826	70-74 years	N0	0	167
00515606	75-79 years	N1+	0	122
00515731	85+ years	N0	1	114
00516056	55-59 years	N0	0	209
00516376	70-74 years	N0	0	98
00516482	65-69 years	N0	0	105
00516525	60-64 years	N0	1	111
00516573	70-74 years	N1+	0	118
00516600	55-59 years	N0	0	178
00516620	65-69 years	N0	0	169
00516810	70-74 years	N0	0	165
00516842	50-54 years	N1+	1	18
00516940	80-84 years	N0	1	86
00517052	55-59 years	N0	1	70
00517061	80-84 years	N0	0	149
00517110	85+ years	N0	1	2
00517157	60-64 years	N1+	1	36
00517213	65-69 years	N1+	0	186
00517709	55-59 years	N0	0	108
00517709	55-59 years	N0	0	106
00517993	65-69 years	N0	0	169
00518636	70-74 years	N0	1	48
00518690	50-54 years	N1+	1	97
00518913	55-59 years	N0	0	173
00518974	45-49 years	N1+	1	71
00519044	60-64 years	N1+	0	186
00519389	65-69 years	N0	1	98
00519514	65-69 years	N1+	1	119
00519514	70-74 years	N0	1	60
00519966	50-54 years	N0	0	177
00520079	85+ years	N0	1	55
00520229	60-64 years	N0	0	150
00520541	45-49 years	N1+	1	16
00520893	85+ years	N0	1	140
00520901	60-64 years	N0	1	164
00521228	80-84 years	N0	1	108
00521311	60-64 years	N0	1	16
00521828	75-79 years	N0	1	6
00521937	55-59 years	N0	0	186
00522900	55-59 years	N0	0	115
00523259	85+ years	N0	0	141
00523818	80-84 years	N0	1	69
00525038	75-79 years	N0	0	142
00525462	80-84 years	N0	1	41
00525716	80-84 years	N0	1	58
00526570	80-84 years	N0	1	188
00526805	65-69 years	N0	0	197
00527036	50-54 years	N0	0	109
00527184	60-64 years	N1+	1	127
00527415	85+ years	N0	1	75
00527830	55-59 years	N1+	0	148
00527913	45-49 years	N0	0	161
00527970	60-64 years	N0	0	137
00529015	70-74 years	N0	1	84
00529424	70-74 years	N0	1	43
00529685	85+ years	N0	1	55
00529806	40-44 years	N0	0	148
00529889	60-64 years	N0	0	191
00530004	75-79 years	N1+	1	37
00530059	40-44 years	N1+	0	118
00530130	80-84 years	N0	1	88
00530240	60-64 years	N0	0	185
00530510	80-84 years	N0	1	26
00531174	55-59 years	N1+	1	75
00531256	65-69 years	N0	0	137
00531379	80-84 years	N1+	1	4
00531430	80-84 years	N0	0	141
00531548	75-79 years	N0	1	114
00531722	75-79 years	N0	0	157
00532036	70-74 years	N0	0	159
00532043	50-54 years	N0	0	49
00532053	80-84 years	N0	1	79
00532326	70-74 years	N0	0	198
00532338	60-64 years	N0	0	128
00532428	65-69 years	N0	0	176
00532646	85+ years	N0	1	51
00532808	65-69 years	N0	0	171
00532808	70-74 years	N0	0	159
00533002	75-79 years	N0	0	172
00533141	55-59 years	N0	0	194
00533328	60-64 years	N0	0	194
00533461	75-79 years	N0	1	32
00533480	80-84 years	N0	1	49
00533810	70-74 years	N0	0	105
00533810	70-74 years	N0	0	102
00534192	70-74 years	N0	1	110
00534398	55-59 years	N1+	0	164
00534423	55-59 years	N0	1	46
00534429	70-74 years	N0	1	116
00535016	50-54 years	N0	0	213
00535042	85+ years	N0	1	32
00535329	65-69 years	N0	0	111
00535508	55-59 years	N0	0	161
00535806	70-74 years	N0	1	109
00535950	50-54 years	N0	0	162
00535950	50-54 years	N0	0	162
00536237	65-69 years	N0	1	91
00536346	60-64 years	N0	0	108
00536556	55-59 years	N0	0	101
00536633	85+ years	N0	1	146
00536636	75-79 years	N0	1	54
00536742	75-79 years	N0	0	200
00537090	85+ years	N0	1	78
00537095	70-74 years	N0	0	161
00537560	65-69 years	N0	0	163
00538473	85+ years	N0	1	22
00538565	55-59 years	N0	0	162
00538831	80-84 years	N0	1	149
00538883	75-79 years	N1+	0	128
00538893	50-54 years	N1+	0	207
00539223	75-79 years	N1+	1	27
00539577	60-64 years	N0	0	110
00539623	75-79 years	N1+	0	129
00540212	75-79 years	N0	1	103
00540586	75-79 years	N1+	1	35
00540713	80-84 years	N1+	1	57
00540831	65-69 years	N1+	0	144
00541058	70-74 years	N0	1	166
00541419	50-54 years	N1+	0	172
00541563	50-54 years	N0	0	134
00541589	45-49 years	N0	0	100
00541589	45-49 years	N0	0	100
00541852	85+ years	N0	1	107
00542366	80-84 years	N0	1	89
00542443	80-84 years	N0	1	97
00542643	75-79 years	N0	1	70
00543028	65-69 years	N0	0	123
00543124	60-64 years	N0	0	197
00543124	70-74 years	N0	0	102
00543215	85+ years	N0	1	34
00543672	60-64 years	N0	0	152
00543710	50-54 years	N1+	1	20
00544000	75-79 years	N0	1	85
00544034	85+ years	N0	1	117
00544314	55-59 years	N0	0	179
00544316	65-69 years	N0	0	106
00544555	75-79 years	N0	1	54
00544697	75-79 years	N0	1	208
00544876	65-69 years	N1+	1	100
00544934	55-59 years	N0	1	27
00544936	70-74 years	N0	1	85
00545139	70-74 years	N0	1	46
00545276	70-74 years	N0	0	186
00545913	40-44 years	N0	1	97
00546359	80-84 years	N0	1	7
00546468	75-79 years	N1+	1	89
00546541	50-54 years	N0	0	141
00546541	50-54 years	N0	0	141
00546543	50-54 years	N0	0	134
00546581	80-84 years	N1+	0	172
00546609	65-69 years	N0	0	139
00546629	50-54 years	N0	0	147
00546643	45-49 years	N1+	0	144
00547107	75-79 years	N1+	0	211
00547107	80-84 years	N0	0	108
00547237	60-64 years	N0	0	160
00547396	50-54 years	N0	0	120
00547454	65-69 years	N0	0	115
00547521	55-59 years	N0	0	109
00547526	75-79 years	N0	1	34
00547840	65-69 years	N0	0	126
00547941	40-44 years	N1+	0	148
00548203	75-79 years	N0	1	41
00548255	65-69 years	N0	0	166
00548258	70-74 years	N1+	1	57
00548377	70-74 years	N0	0	119
00548418	60-64 years	N1+	0	169
00548741	40-44 years	N1+	1	73
00548764	85+ years	N1+	1	47
00548778	75-79 years	N0	1	69
00549474	85+ years	N0	1	15
00549509	65-69 years	N0	0	159
00549995	80-84 years	N0	1	36
00550017	50-54 years	N0	0	182
00550066	65-69 years	N0	0	129
00550155	80-84 years	N1+	0	119
00550265	75-79 years	N0	1	19
00550704	60-64 years	N0	0	114
00550934	60-64 years	N0	0	122
00551339	65-69 years	N1+	1	96
00551424	60-64 years	N0	0	133
00551468	75-79 years	N0	1	94
00551646	75-79 years	N0	1	68
00552675	80-84 years	N0	1	38
00552887	80-84 years	N1+	1	91
00553059	70-74 years	N0	1	64
00553077	80-84 years	N1+	1	15
00553128	60-64 years	N1+	1	66
00553172	65-69 years	N1+	1	33
00553397	60-64 years	N0	0	143
00553416	60-64 years	N0	0	202
00553574	50-54 years	N1+	0	134
00553979	80-84 years	N1+	1	44
00554311	55-59 years	N0	0	173
00554325	55-59 years	N0	0	166
00554686	85+ years	N0	1	94
00554800	80-84 years	N0	1	3
00554939	75-79 years	N0	1	73
00555216	45-49 years	N0	1	61
00555383	75-79 years	N1+	1	152
00555811	55-59 years	N0	1	173
00556352	85+ years	N0	1	96
00556527	75-79 years	N1+	0	129
00556527	75-79 years	N0	0	113
00557509	60-64 years	N0	0	209
00557733	70-74 years	N0	1	116
00558315	70-74 years	N1+	1	79
00558319	50-54 years	N1+	0	152
00558464	60-64 years	N0	0	149
00558873	75-79 years	N0	1	44
00559745	70-74 years	N1+	0	123
00559750	85+ years	N0	1	90
00560513	80-84 years	N0	1	47
00560574	60-64 years	N1+	0	163
00560727	55-59 years	N0	0	85
00560781	65-69 years	N0	0	212
00560788	65-69 years	N0	0	139
00560819	60-64 years	N0	0	212
00560819	65-69 years	N0	0	162
00560908	60-64 years	N0	0	152
00561040	60-64 years	N0	0	134
00561373	80-84 years	N0	1	158
00561704	50-54 years	N0	1	13
00561868	80-84 years	N0	1	101
00562094	50-54 years	N0	1	155
00562509	60-64 years	N0	0	160
00562509	60-64 years	N0	0	160
00562568	75-79 years	N0	1	186
00562575	85+ years	N1+	1	79
00562695	75-79 years	N0	0	109
00562731	70-74 years	N0	0	150
00563204	85+ years	N0	1	35
00564394	65-69 years	N0	0	119
00564421	55-59 years	N0	0	213
00565575	55-59 years	N0	0	98
00565613	80-84 years	N0	1	40
00565732	70-74 years	N0	0	118
00567361	55-59 years	N0	0	184
00567782	60-64 years	N0	0	108
00568087	55-59 years	N1+	1	36
00568756	70-74 years	N0	1	35
00569145	45-49 years	N0	0	118
00569174	80-84 years	N0	1	43
00569194	60-64 years	N0	0	120
00569455	60-64 years	N0	1	89
00570301	60-64 years	N0	0	197
00570395	55-59 years	N0	0	110
00570470	75-79 years	N0	1	118
00570798	75-79 years	N0	0	98
00570879	75-79 years	N0	0	126
00570960	50-54 years	N1+	0	97
00571048	85+ years	N0	1	35
00572006	60-64 years	N1+	1	34
00572262	80-84 years	N0	1	66
00572288	55-59 years	N1+	1	48
00572379	60-64 years	N0	0	190
00572767	50-54 years	N0	0	196
00572827	50-54 years	N0	1	17
00573489	60-64 years	N0	0	121
00573520	55-59 years	N0	0	142
00574119	65-69 years	N0	0	104
00574170	60-64 years	N1+	1	9
00574233	85+ years	N1+	1	153
00574435	80-84 years	N0	1	29
00575256	70-74 years	N0	0	106
00575327	65-69 years	N0	1	64
00575421	80-84 years	N1+	0	158
00575479	80-84 years	N0	0	121
00575651	60-64 years	N0	1	46
00575742	70-74 years	N0	0	149
00575939	60-64 years	N0	0	147
00576058	65-69 years	N0	0	161
00576101	70-74 years	N0	0	158
00576266	85+ years	N1+	1	85
00576277	75-79 years	N0	1	122
00576590	55-59 years	N1+	0	141
00576784	55-59 years	N1+	1	81
00576848	60-64 years	N1+	1	85
00577068	85+ years	N0	1	102
00577144	40-44 years	N0	0	206
00577573	65-69 years	N1+	0	102
00577595	65-69 years	N0	1	19
00577650	55-59 years	N1+	1	96
00577650	60-64 years	N1+	1	57
00577795	55-59 years	N0	1	123
00577851	55-59 years	N0	0	195
00578132	75-79 years	N0	1	147
00578175	55-59 years	N0	0	104
00578204	75-79 years	N0	0	152
00578204	75-79 years	N0	0	152
00578562	70-74 years	N0	0	113
00578687	70-74 years	N0	0	143
00579361	65-69 years	N0	0	102
00579369	55-59 years	N0	1	60
00579428	65-69 years	N0	0	129
00579483	75-79 years	N1+	1	146
00579485	60-64 years	N1+	0	164
00580082	80-84 years	N0	0	130
00580088	50-54 years	N0	0	162
00580737	75-79 years	N0	1	7
00580916	45-49 years	N1+	1	119
00581204	85+ years	N0	1	91
00581366	75-79 years	N0	0	133
00581776	65-69 years	N1+	0	158
00581939	60-64 years	N0	0	215
00582015	50-54 years	N1+	1	27
00582163	75-79 years	N1+	1	103
00582234	55-59 years	N0	0	128
00582378	60-64 years	N0	0	133
00582423	45-49 years	N0	0	147
00582590	65-69 years	N0	0	129
00582639	70-74 years	N0	1	54
00582646	70-74 years	N0	1	77
00582724	75-79 years	N0	1	65
00582808	50-54 years	N0	0	174
00582862	75-79 years	N1+	1	103
00583100	60-64 years	N0	0	195
00583156	65-69 years	N1+	0	177
00583504	85+ years	N0	1	23
00583701	70-74 years	N1+	0	145
00583767	65-69 years	N0	1	152
00583774	70-74 years	N0	1	81
00583823	85+ years	N0	1	41
00584102	45-49 years	N1+	1	61
00584137	50-54 years	N1+	0	106
00584183	65-69 years	N0	0	200
00584359	70-74 years	N0	1	71
00584712	80-84 years	N0	1	93
00585240	55-59 years	N0	0	116
00585240	55-59 years	N1+	0	116
00585288	45-49 years	N0	0	168
00585290	50-54 years	N0	0	99
00585552	45-49 years	N0	0	194
00585568	70-74 years	N0	0	101
00585639	60-64 years	N0	0	145
00585666	65-69 years	N0	0	119
00585736	55-59 years	N0	0	191
00585736	55-59 years	N0	0	191
00585949	65-69 years	N0	0	209
00586379	75-79 years	N0	1	58
00586409	60-64 years	N0	0	165
00586692	85+ years	N1+	1	38
00586721	70-74 years	N0	1	97
00587555	60-64 years	N0	0	162
00588025	85+ years	N0	1	91
00588025	85+ years	N1+	1	35
00588100	65-69 years	N0	1	119
00588195	75-79 years	N0	0	106
00588231	60-64 years	N0	0	154
00588268	40-44 years	N1+	0	106
00588676	85+ years	N0	1	41
00588721	70-74 years	N1+	1	33
00589965	60-64 years	N0	1	53
00590143	65-69 years	N0	1	85
00590767	85+ years	N0	1	95
00591448	80-84 years	N0	0	104
00591462	65-69 years	N0	1	137
00591591	80-84 years	N0	1	55
00591598	55-59 years	N0	1	41
00591972	75-79 years	N1+	1	18
00592026	85+ years	N0	1	54
00592323	85+ years	N1+	1	93
00592505	60-64 years	N1+	1	90
00592704	65-69 years	N1+	0	131
00593381	65-69 years	N0	1	15
00593518	65-69 years	N0	0	103
00593916	80-84 years	N0	0	107
00593931	65-69 years	N1+	1	19
00593933	70-74 years	N0	1	135
00594010	40-44 years	N0	1	174
00594024	60-64 years	N1+	0	138
00594113	45-49 years	N0	0	202
00594251	45-49 years	N0	0	159
00594407	55-59 years	N0	0	187
00594602	45-49 years	N0	0	167
00594628	55-59 years	N0	0	172
00594662	45-49 years	N1+	1	19
00594670	55-59 years	N1+	1	34
00594679	80-84 years	N0	1	42
00594914	70-74 years	N0	1	8
00594942	80-84 years	N0	1	91
00595010	50-54 years	N1+	0	180
00595389	70-74 years	N0	1	183
00595401	80-84 years	N0	1	38
00595567	65-69 years	N0	1	27
00595626	70-74 years	N0	0	116
00595973	80-84 years	N0	1	67
00596260	65-69 years	N0	0	173
00596818	50-54 years	N0	0	118
00597113	80-84 years	N0	0	122
00597527	85+ years	N0	1	85
00597584	55-59 years	N0	0	149
00597703	75-79 years	N1+	1	41
00598358	85+ years	N0	1	107
00598610	85+ years	N0	1	60
00598657	65-69 years	N0	0	191
00599066	85+ years	N0	1	14
00599106	80-84 years	N0	1	23
00599387	70-74 years	N1+	0	200
00599407	75-79 years	N0	0	130
00599562	60-64 years	N0	1	24
00599717	55-59 years	N0	0	158
00600009	55-59 years	N0	0	115
00600011	70-74 years	N0	0	152
00600207	80-84 years	N0	1	89
00600218	60-64 years	N0	0	128
00600527	65-69 years	N0	0	115
00600530	65-69 years	N0	1	95
00600551	80-84 years	N1+	1	43
00600718	65-69 years	N0	0	168
00600880	75-79 years	N0	1	116
00601038	80-84 years	N0	1	108
00601117	45-49 years	N0	0	201
00601272	55-59 years	N1+	1	129
00601529	70-74 years	N0	0	141
00601705	75-79 years	N0	0	170
00601708	45-49 years	N1+	0	97
00601712	65-69 years	N1+	1	53
00601954	65-69 years	N0	0	187
00602056	55-59 years	N0	0	136
00602129	55-59 years	N0	0	196
00602470	85+ years	N0	1	51
00602515	45-49 years	N1+	0	211
00602716	50-54 years	N0	0	125
00602890	60-64 years	N0	1	30
00603177	85+ years	N0	1	60
00603824	65-69 years	N0	0	133
00603865	85+ years	N0	1	76
00604173	75-79 years	N0	0	127
00604206	75-79 years	N0	1	86
00604530	70-74 years	N0	0	146
00604530	70-74 years	N1+	0	130
00604601	45-49 years	N0	0	189
00604784	55-59 years	N0	0	148
00604863	60-64 years	N1+	1	0
00605176	60-64 years	N0	0	97
00605398	60-64 years	N0	0	150
00605455	60-64 years	N0	1	153
00605986	80-84 years	N0	0	107
00606106	85+ years	N0	1	27
00606236	80-84 years	N0	1	109
00606236	85+ years	N0	1	45
00606236	85+ years	N0	1	44
00606344	55-59 years	N0	0	175
00606493	70-74 years	N0	0	124
00606525	70-74 years	N0	1	129
00606742	70-74 years	N0	0	128
00606767	80-84 years	N0	1	95
00606939	75-79 years	N1+	1	37
00607011	70-74 years	N0	1	122
00607024	80-84 years	N0	1	108
00607194	45-49 years	N0	0	141
00607361	85+ years	N0	1	0
00607392	85+ years	N1+	1	36
00607392	85+ years	N0	1	7
00607803	85+ years	N0	1	5
00607851	50-54 years	N0	0	106
00607860	85+ years	N0	1	63
00608035	75-79 years	N0	1	158
00608089	60-64 years	N0	0	146
00608370	65-69 years	N0	0	110
00609276	75-79 years	N0	1	172
00609315	55-59 years	N1+	0	193
00609885	70-74 years	N0	0	99
00610054	60-64 years	N0	0	148
00610123	60-64 years	N0	0	191
00610597	80-84 years	N0	1	96
00610792	65-69 years	N0	1	103
00611398	50-54 years	N0	0	194
00611589	70-74 years	N0	1	6
00611669	85+ years	N0	1	23
00611690	45-49 years	N0	0	99
00611888	75-79 years	N1+	0	107
00612038	85+ years	N0	1	26
00612217	75-79 years	N0	1	85
00612442	65-69 years	N0	1	124
00612442	65-69 years	N0	1	122
00612546	80-84 years	N0	0	146
00612603	80-84 years	N0	1	27
00612921	60-64 years	N1+	0	101
00612921	60-64 years	N0	0	101
00612966	80-84 years	N1+	1	101
00613176	80-84 years	N0	1	22
00613216	80-84 years	N0	0	148
00613216	80-84 years	N0	0	141
00613554	85+ years	N0	1	20
00613607	50-54 years	N0	0	133
00613824	55-59 years	N0	0	149
00614208	80-84 years	N0	0	192
00614844	70-74 years	N0	0	43
00614847	60-64 years	N0	0	179
00615021	75-79 years	N1+	1	30
00615115	60-64 years	N0	0	170
00615697	85+ years	N0	1	18
00615957	80-84 years	N0	1	158
00616079	45-49 years	N0	0	208
00616190	75-79 years	N1+	1	139
00616213	65-69 years	N0	0	135
00616423	70-74 years	N0	0	157
00616527	40-44 years	N0	1	4
00617149	60-64 years	N0	1	123
00617221	80-84 years	N0	1	55
00617366	60-64 years	N0	0	184
00618444	70-74 years	N0	1	214
00618444	75-79 years	N0	1	191
00618545	65-69 years	N0	0	98
00618707	70-74 years	N0	1	32
00618768	55-59 years	N0	0	183
00620034	80-84 years	N0	0	99
00620468	50-54 years	N0	0	157
00620574	80-84 years	N1+	1	142
00620612	50-54 years	N0	0	205
00620885	60-64 years	N0	0	129
00621044	85+ years	N0	1	22
00621195	80-84 years	N0	0	123
00621270	65-69 years	N0	1	164
00621341	75-79 years	N0	1	79
00621346	50-54 years	N0	0	202
00621451	45-49 years	N1+	1	33
00621537	85+ years	N0	1	94
00621568	65-69 years	N0	0	145
00621686	65-69 years	N0	0	165
00621858	80-84 years	N0	1	91
00621894	80-84 years	N1+	1	15
00621921	80-84 years	N0	1	8
00622118	55-59 years	N0	0	184
00622216	55-59 years	N0	1	109
00622244	65-69 years	N0	1	33
00622415	50-54 years	N1+	1	77
00622598	60-64 years	N1+	0	172
00622978	60-64 years	N0	1	131
00623141	65-69 years	N0	1	26
00623295	70-74 years	N0	0	118
00623441	60-64 years	N0	0	158
00623902	45-49 years	N0	0	121
00624280	80-84 years	N0	1	119
00624928	70-74 years	N0	1	47
00625040	65-69 years	N0	0	111
00625440	65-69 years	N1+	1	138
00625740	65-69 years	N0	0	96
00626616	80-84 years	N1+	1	69
00626644	80-84 years	N0	1	209
00627039	75-79 years	N1+	1	99
00627254	60-64 years	N0	1	181
00627391	85+ years	N0	1	92
00627499	60-64 years	N0	1	52
00627591	50-54 years	N0	0	136
00627926	80-84 years	N0	1	17
00627956	80-84 years	N1+	1	76
00628011	80-84 years	N1+	1	72
00628208	50-54 years	N0	0	143
00628247	60-64 years	N0	0	132
00628247	60-64 years	N0	0	131
00628276	50-54 years	N0	0	143
00628398	60-64 years	N0	0	145
00628700	80-84 years	N0	0	153
00629614	85+ years	N0	1	8
00629755	60-64 years	N0	0	206
00629861	80-84 years	N0	0	146
00630090	45-49 years	N0	0	172
00630121	55-59 years	N1+	0	212
00630585	80-84 years	N0	1	97
00630965	80-84 years	N0	1	87
00630968	40-44 years	N1+	0	202
00631092	60-64 years	N0	1	48
00631105	70-74 years	N0	0	188
00631145	45-49 years	N1+	0	163
00631766	65-69 years	N0	1	72
00631921	45-49 years	N0	0	189
00632626	60-64 years	N1+	0	214
00632634	75-79 years	N0	1	4
00632811	85+ years	N0	1	49
00633336	75-79 years	N0	1	124
00633584	65-69 years	N0	0	194
00633645	55-59 years	N0	0	105
00633754	80-84 years	N0	1	12
00633962	55-59 years	N0	0	193
00634543	70-74 years	N1+	1	75
00634574	75-79 years	N0	0	197
00634602	65-69 years	N0	0	142
00634681	70-74 years	N1+	1	75
00634945	60-64 years	N0	0	130
00635031	80-84 years	N0	1	85
00635400	70-74 years	N0	0	47
00635436	55-59 years	N1+	1	7
00635474	70-74 years	N0	0	185
00636446	50-54 years	N0	0	182
00636668	60-64 years	N0	1	16
00637093	80-84 years	N0	1	148
00637704	75-79 years	N0	1	159
00637869	40-44 years	N0	0	160
00638043	85+ years	N0	1	26
00638122	75-79 years	N0	1	137
00638226	70-74 years	N0	1	169
00638409	75-79 years	N0	0	110
00638536	75-79 years	N0	0	96
00638710	55-59 years	N0	1	38
00639003	50-54 years	N0	0	102
00639036	70-74 years	N0	0	180
00639131	50-54 years	N0	0	121
00639513	55-59 years	N0	0	160
00639902	45-49 years	N0	0	196
00639912	75-79 years	N0	0	101
00639993	80-84 years	N1+	1	206
00640276	55-59 years	N0	1	96
00640366	75-79 years	N0	0	178
00640490	60-64 years	N0	0	171
00640587	75-79 years	N1+	0	155
00640702	50-54 years	N0	0	188
00640764	85+ years	N0	1	26
00641319	75-79 years	N0	0	188
00641942	75-79 years	N0	0	153
00641989	75-79 years	N0	0	158
00642080	75-79 years	N0	1	125
00642094	70-74 years	N0	0	139
00642507	60-64 years	N0	0	139
00642805	55-59 years	N0	0	177
00642861	70-74 years	N0	0	121
00642966	85+ years	N0	1	24
00643196	65-69 years	N0	0	157
00643260	85+ years	N0	1	23
00643470	65-69 years	N0	1	99
00643598	80-84 years	N0	1	45
00643752	50-54 years	N0	0	212
00643788	70-74 years	N0	1	121
00643817	85+ years	N0	1	48
00644049	65-69 years	N1+	1	22
00644069	65-69 years	N0	0	200
00644089	80-84 years	N1+	0	163
00644431	70-74 years	N0	0	115
00644451	85+ years	N1+	0	122
00644614	50-54 years	N1+	0	99
00644849	80-84 years	N0	1	108
00644852	75-79 years	N0	1	95
00645126	75-79 years	N1+	1	5
00645137	80-84 years	N0	1	113
00645365	80-84 years	N1+	1	102
00645867	80-84 years	N1+	1	54
00645884	70-74 years	N0	0	101
00645978	60-64 years	N0	0	170
00645997	75-79 years	N0	1	160
00646072	85+ years	N1+	1	74
00646151	80-84 years	N1+	1	108
00646693	85+ years	N0	1	80
00646731	85+ years	N0	1	37
00646776	60-64 years	N0	1	111
00646776	65-69 years	N1+	1	42
00646778	65-69 years	N0	0	106
00646857	75-79 years	N0	1	76
00647142	45-49 years	N0	0	189
00647374	50-54 years	N0	1	49
00647529	55-59 years	N0	0	209
00647529	55-59 years	N0	0	209
[truncated: 160,254 more rows]
