# Supplementary material for: Cost-effectiveness analysis of population-based BRCA1/2 testing, family-history-based BRCA1/2 testing, and symptom-based screening for breast and ovarian cancer in China
Source: Front Public Health. 2025 Jun 11;13:1479966. doi: 10.3389/fpubh.2025.1479966 (PMC12187657; doi:10.3389/fpubh.2025.1479966)
Supplement: Supplementary file 4 [file Data_Sheet_2.csv]

Patient_ID	Age	stage_N	OS_status	OS_months
00001862	55-59 years	N0	0	160
00009076	40-44 years	N0	0	189
00009835	70-74 years	N1+	1	26
00010825	50-54 years	N1+	0	119
00010960	75-79 years	N0	1	4
00036310	70-74 years	N0	1	1
00062329	80-84 years	N0	1	16
00068127	75-79 years	N0	1	2
00070601	65-69 years	N0	1	94
00081588	60-64 years	N1+	1	1
00088828	60-64 years	N0	0	207
00098769	55-59 years	N1+	1	18
00155942	60-64 years	N1+	0	157
00158732	85+ years	N0	1	3
00173836	60-64 years	N1+	1	42
00180337	70-74 years	N1+	0	131
00186911	60-64 years	N0	0	166
00212327	60-64 years	N0	1	113
00215846	60-64 years	N1+	1	97
00224005	55-59 years	N1+	1	33
00229979	60-64 years	N0	0	148
00230528	80-84 years	N0	1	51
00235791	60-64 years	N0	0	161
00235909	80-84 years	N0	1	0
00239459	65-69 years	N1+	1	41
00242290	40-44 years	N0	1	12
00246913	60-64 years	N0	0	163
00249543	45-49 years	N0	1	122
00266182	75-79 years	N0	1	45
00282497	65-69 years	N0	1	31
00286022	60-64 years	N1+	1	60
00300361	75-79 years	N0	1	72
00301404	70-74 years	N0	1	58
00330751	45-49 years	N0	0	207
00345994	60-64 years	N1+	0	98
00350306	75-79 years	N0	1	125
00356328	70-74 years	N0	1	11
00365388	45-49 years	N0	0	207
00371737	55-59 years	N1+	1	75
00374669	70-74 years	N0	0	119
00376226	65-69 years	N0	1	94
00376477	70-74 years	N1+	1	36
00387430	80-84 years	N0	1	13
00388542	60-64 years	N1+	1	39
00388725	65-69 years	N0	0	150
00391475	65-69 years	N0	1	13
00394182	70-74 years	N1+	1	26
00401047	60-64 years	N1+	1	52
00403033	45-49 years	N0	0	169
00404016	50-54 years	N0	1	26
00404388	45-49 years	N0	0	105
00407228	70-74 years	N0	1	41
00412582	65-69 years	N1+	1	14
00416316	75-79 years	N1+	1	91
00416792	70-74 years	N1+	1	50
00418710	75-79 years	N0	1	7
00419814	50-54 years	N0	0	149
00422963	60-64 years	N1+	1	48
00423350	75-79 years	N0	1	33
00424125	70-74 years	N1+	1	96
00444601	50-54 years	N0	0	210
00445849	55-59 years	N1+	1	6
00446092	70-74 years	N0	1	106
00450206	85+ years	N0	1	13
00453257	45-49 years	N0	1	0
00468554	75-79 years	N1+	1	4
00471226	60-64 years	N0	1	67
00474762	65-69 years	N0	1	90
00476353	65-69 years	N1+	1	11
00484662	60-64 years	N1+	0	194
00505206	60-64 years	N0	1	156
00506335	60-64 years	N0	1	24
00508360	65-69 years	N0	1	39
00511147	55-59 years	N1+	1	20
00521882	70-74 years	N0	0	101
00522940	55-59 years	N1+	1	35
00524734	75-79 years	N0	0	110
00526691	65-69 years	N1+	0	192
00527913	50-54 years	N0	0	96
00535845	70-74 years	N0	1	68
00537763	45-49 years	N1+	1	131
00544266	70-74 years	N0	1	48
00547792	85+ years	N0	1	1
00552802	70-74 years	N0	1	1
00555328	65-69 years	N1+	1	32
00563671	80-84 years	N0	1	19
00564715	50-54 years	N0	1	112
00564715	50-54 years	N0	1	109
00567372	65-69 years	N0	1	53
00569744	75-79 years	N0	1	18
00588138	75-79 years	N0	0	148
00588719	65-69 years	N0	1	30
00589506	60-64 years	N0	1	24
00591559	50-54 years	N0	1	139
00591591	80-84 years	N0	1	95
00591980	65-69 years	N0	1	94
00594273	55-59 years	N0	1	21
00600527	60-64 years	N0	0	208
00603441	85+ years	N1+	1	27
00604450	85+ years	N0	1	2
00608604	75-79 years	N0	1	7
00610466	80-84 years	N0	1	2
00611683	55-59 years	N0	0	125
00613425	80-84 years	N0	1	1
00621246	85+ years	N0	1	16
00623666	85+ years	N0	1	20
00624656	65-69 years	N0	1	70
00630681	60-64 years	N0	1	32
00638229	50-54 years	N0	1	46
00638533	70-74 years	N1+	1	1
00639154	85+ years	N0	1	3
00640815	55-59 years	N1+	1	45
00644216	55-59 years	N0	1	76
00646857	70-74 years	N1+	1	101
00652239	85+ years	N0	1	0
00658095	70-74 years	N0	1	47
00660556	50-54 years	N1+	1	78
00661083	80-84 years	N0	1	12
00669602	60-64 years	N0	0	115
00671042	75-79 years	N0	0	152
00672609	85+ years	N0	1	8
00683936	60-64 years	N1+	1	37
00687377	65-69 years	N0	0	174
00694983	65-69 years	N0	1	73
00697002	85+ years	N0	1	1
00699147	70-74 years	N0	0	137
00703479	55-59 years	N0	1	34
00705291	80-84 years	N0	1	0
00710418	75-79 years	N1+	1	24
00710988	80-84 years	N1+	1	14
00725549	75-79 years	N0	1	37
00726746	50-54 years	N0	0	146
00728303	50-54 years	N0	0	139
00733425	75-79 years	N0	1	2
00733798	75-79 years	N0	1	135
00736602	40-44 years	N0	0	112
00736735	65-69 years	N0	1	8
00741962	80-84 years	N1+	1	125
00742429	60-64 years	N0	1	158
00743684	55-59 years	N0	1	92
00752036	80-84 years	N0	1	6
00752736	55-59 years	N1+	0	145
00758856	60-64 years	N0	1	50
00760317	75-79 years	N0	1	1
00761448	70-74 years	N1+	1	142
00767095	80-84 years	N0	1	63
00771624	70-74 years	N1+	1	64
00772921	50-54 years	N0	0	206
00774635	50-54 years	N0	1	60
00777895	75-79 years	N0	0	60
00783602	60-64 years	N0	0	188
00784450	80-84 years	N0	1	0
00784861	75-79 years	N1+	1	13
00785086	45-49 years	N0	1	75
00790517	70-74 years	N0	1	15
00792798	70-74 years	N0	1	35
00793405	55-59 years	N1+	1	78
00793634	55-59 years	N0	1	55
00793911	45-49 years	N1+	1	26
00795388	75-79 years	N0	1	83
00796533	70-74 years	N1+	1	55
00797478	75-79 years	N0	1	31
00799012	85+ years	N0	1	5
00799233	60-64 years	N0	1	28
00799351	45-49 years	N0	1	43
00804147	40-44 years	N1+	0	186
00809154	60-64 years	N1+	1	22
00809431	80-84 years	N0	1	0
00814815	65-69 years	N0	1	14
00815773	75-79 years	N0	1	19
00820091	65-69 years	N0	0	158
00820163	55-59 years	N0	0	98
00821191	55-59 years	N0	0	112
00821882	75-79 years	N0	0	178
00821989	60-64 years	N1+	1	36
00822046	55-59 years	N0	1	143
00822406	65-69 years	N1+	1	73
00824074	75-79 years	N0	1	97
00824778	50-54 years	N0	0	192
00825116	65-69 years	N0	1	16
00827260	75-79 years	N1+	0	163
00827603	65-69 years	N0	1	45
00828702	60-64 years	N1+	1	25
00837090	65-69 years	N0	1	24
00837837	60-64 years	N1+	1	50
00840401	80-84 years	N0	1	33
00844450	65-69 years	N0	1	22
00848054	75-79 years	N1+	1	1
00851706	50-54 years	N0	0	205
00852591	50-54 years	N1+	1	94
00856968	80-84 years	N0	1	34
00865984	85+ years	N0	1	0
00867284	65-69 years	N0	0	121
00868975	70-74 years	N0	1	42
00869639	50-54 years	N0	1	19
00870507	40-44 years	N0	1	57
00877107	75-79 years	N0	1	94
00878807	55-59 years	N0	0	207
00878851	45-49 years	N0	0	185
00882996	80-84 years	N1+	1	18
00883111	70-74 years	N0	1	1
00883178	75-79 years	N0	1	2
00884855	60-64 years	N0	1	3
00885787	85+ years	N0	1	28
00886928	60-64 years	N0	0	189
00886993	70-74 years	N1+	1	71
00887082	70-74 years	N1+	1	100
00888375	80-84 years	N0	1	15
00890760	65-69 years	N1+	0	128
00893150	75-79 years	N0	1	27
00893333	85+ years	N1+	1	21
00894796	60-64 years	N0	1	23
00895127	70-74 years	N0	1	0
00895142	50-54 years	N1+	1	36
00897019	70-74 years	N0	0	213
00897728	40-44 years	N0	0	212
00897992	45-49 years	N0	0	215
00897998	45-49 years	N0	1	70
00898001	50-54 years	N0	1	21
00898112	50-54 years	N0	0	213
00898621	85+ years	N0	1	0
00899400	60-64 years	N0	1	54
00902700	40-44 years	N0	1	29
00911665	75-79 years	N0	1	39
00912716	75-79 years	N0	1	15
00912817	60-64 years	N0	1	43
00913580	40-44 years	N0	0	211
00913628	65-69 years	N0	0	164
00913640	70-74 years	N0	1	63
00913881	40-44 years	N0	1	1
00913883	85+ years	N0	1	14
00913903	60-64 years	N1+	1	36
00914031	65-69 years	N0	0	196
00914409	60-64 years	N0	1	90
00914993	55-59 years	N0	1	1
00915194	75-79 years	N0	1	23
00915318	70-74 years	N1+	1	1
00915534	45-49 years	N0	0	212
00915859	70-74 years	N0	1	9
00916475	50-54 years	N0	0	120
00922054	75-79 years	N0	1	56
00927058	70-74 years	N0	0	188
00927804	50-54 years	N0	1	20
00931635	70-74 years	N1+	1	0
00933575	60-64 years	N0	0	214
00934304	85+ years	N0	1	43
00934344	85+ years	N0	1	5
00934745	50-54 years	N1+	1	12
00935446	50-54 years	N1+	1	31
00935929	45-49 years	N0	1	130
00935961	60-64 years	N0	1	0
00936406	50-54 years	N1+	1	92
00936746	50-54 years	N0	1	96
00936896	65-69 years	N1+	1	47
00937179	45-49 years	N0	1	22
00937197	50-54 years	N1+	1	44
00937217	80-84 years	N0	1	161
00937267	70-74 years	N1+	1	16
00937427	45-49 years	N0	0	212
00937431	55-59 years	N0	1	35
00937433	60-64 years	N0	1	88
00937475	75-79 years	N0	1	77
00937488	60-64 years	N1+	1	56
00938210	50-54 years	N0	1	143
00938767	85+ years	N0	1	50
00940516	65-69 years	N0	1	6
00940517	55-59 years	N1+	1	7
00940520	70-74 years	N1+	1	47
00940522	75-79 years	N1+	1	35
00940527	50-54 years	N0	0	208
00940941	70-74 years	N1+	1	30
00941223	80-84 years	N1+	1	17
00942337	85+ years	N0	1	0
00942843	85+ years	N0	1	1
00943165	50-54 years	N1+	1	13
00944586	50-54 years	N1+	0	210
00944614	75-79 years	N0	1	132
00944882	50-54 years	N0	0	210
00945063	55-59 years	N0	1	15
00946363	60-64 years	N1+	1	12
00946373	65-69 years	N1+	1	37
00946616	80-84 years	N0	1	120
00946781	40-44 years	N0	1	76
00946981	45-49 years	N0	0	40
00946991	50-54 years	N0	0	210
00947141	50-54 years	N0	1	57
00947144	55-59 years	N0	1	209
00947150	80-84 years	N1+	1	3
00947152	85+ years	N1+	1	1
00947437	75-79 years	N0	1	0
00947442	75-79 years	N1+	1	145
00947445	75-79 years	N0	1	3
00947613	45-49 years	N0	1	65
00947716	55-59 years	N0	0	214
00947724	60-64 years	N0	0	214
00947738	55-59 years	N0	1	22
00947876	45-49 years	N0	0	214
00948044	80-84 years	N0	1	23
00948189	55-59 years	N1+	1	116
00948470	50-54 years	N0	0	211
00948473	70-74 years	N0	1	28
00948671	60-64 years	N0	1	74
00948982	45-49 years	N1+	1	3
00949004	50-54 years	N0	0	212
00949153	75-79 years	N0	1	53
00949220	55-59 years	N0	0	211
00949267	70-74 years	N1+	1	41
00949617	40-44 years	N0	0	214
00949619	40-44 years	N1+	1	122
00949621	50-54 years	N0	1	108
00949622	45-49 years	N0	0	212
00949624	55-59 years	N0	1	10
00949630	55-59 years	N0	0	211
00949631	45-49 years	N1+	0	209
00949634	65-69 years	N1+	1	62
00950007	80-84 years	N0	1	15
00950042	50-54 years	N1+	1	3
00950079	60-64 years	N0	1	54
00950080	50-54 years	N0	1	10
00950117	60-64 years	N0	1	23
00950124	45-49 years	N0	0	188
00950127	55-59 years	N1+	1	1
00950129	60-64 years	N0	0	214
00950132	45-49 years	N0	0	215
00950134	60-64 years	N0	0	212
00950141	60-64 years	N1+	1	39
00950145	55-59 years	N0	1	6
00950654	45-49 years	N1+	0	207
00950691	70-74 years	N1+	1	21
00950703	45-49 years	N1+	1	54
00950918	50-54 years	N0	1	3
00950991	45-49 years	N0	0	204
00951016	45-49 years	N0	0	205
00951135	45-49 years	N0	0	210
00951138	50-54 years	N0	0	212
00951144	85+ years	N0	1	66
00951159	70-74 years	N1+	1	5
00951161	45-49 years	N1+	1	27
00951165	50-54 years	N0	1	90
00951166	40-44 years	N1+	1	32
00951197	50-54 years	N0	1	2
00951201	85+ years	N1+	1	3
00951234	50-54 years	N0	0	204
00951244	50-54 years	N1+	1	15
00951437	70-74 years	N0	1	22
00951543	45-49 years	N0	0	204
00951616	85+ years	N0	1	23
00951963	55-59 years	N0	1	22
00952040	70-74 years	N1+	1	41
00952125	85+ years	N1+	1	5
00952342	40-44 years	N1+	1	19
00952351	55-59 years	N0	1	128
00952411	50-54 years	N0	0	202
00952646	65-69 years	N0	1	1
00953020	45-49 years	N0	1	183
00953255	55-59 years	N0	1	5
00953346	50-54 years	N1+	1	37
00953359	55-59 years	N1+	0	208
00953381	70-74 years	N0	1	8
00953478	60-64 years	N1+	1	36
00953828	45-49 years	N1+	1	104
00954975	55-59 years	N0	1	53
00954984	55-59 years	N1+	1	18
00954987	45-49 years	N0	0	207
00954999	80-84 years	N0	1	60
00955025	40-44 years	N0	0	207
00955026	55-59 years	N0	1	70
00955030	75-79 years	N1+	1	203
00955041	65-69 years	N0	1	0
00955277	60-64 years	N0	1	33
00955376	65-69 years	N1+	1	23
00955393	55-59 years	N0	0	204
00956431	80-84 years	N0	1	52
00957025	60-64 years	N1+	1	3
00957084	70-74 years	N1+	1	46
00957086	70-74 years	N0	0	214
00957565	50-54 years	N0	1	1
00957806	75-79 years	N0	1	19
00957811	45-49 years	N0	0	205
00957839	85+ years	N0	1	57
00957850	70-74 years	N0	1	70
00958214	50-54 years	N0	1	7
00958273	50-54 years	N0	0	206
00958280	80-84 years	N0	1	26
00958283	65-69 years	N0	0	204
00958292	70-74 years	N1+	1	9
00958302	60-64 years	N0	0	208
00958304	45-49 years	N0	0	206
00958307	55-59 years	N0	0	204
00958309	45-49 years	N0	0	204
00958317	45-49 years	N0	0	205
00958990	55-59 years	N0	0	205
00958998	80-84 years	N0	0	205
00959476	70-74 years	N0	1	69
00959514	50-54 years	N0	1	110
00959619	65-69 years	N1+	1	22
00959792	60-64 years	N1+	1	27
00959797	85+ years	N0	1	20
00959806	50-54 years	N0	1	30
00959821	55-59 years	N1+	1	8
00959883	60-64 years	N1+	1	2
00959892	50-54 years	N0	0	204
00959916	45-49 years	N0	1	84
00960387	50-54 years	N0	0	205
00960424	80-84 years	N0	1	73
00960429	50-54 years	N0	1	133
00960799	60-64 years	N1+	0	204
00960812	60-64 years	N1+	0	206
00961054	70-74 years	N0	1	104
00961174	50-54 years	N0	0	213
00961178	50-54 years	N0	0	206
00961221	55-59 years	N1+	1	45
00961344	60-64 years	N0	1	96
00961481	60-64 years	N1+	1	7
00961482	65-69 years	N1+	1	33
00961489	50-54 years	N0	1	36
00961494	75-79 years	N0	1	14
00961654	75-79 years	N0	1	0
00961688	80-84 years	N0	1	53
00961897	60-64 years	N0	1	32
00962792	80-84 years	N0	1	100
00963062	55-59 years	N0	1	158
00963462	40-44 years	N0	0	198
00964149	50-54 years	N0	0	126
00964759	50-54 years	N0	1	69
00964771	60-64 years	N1+	1	49
00964911	65-69 years	N0	0	203
00965005	60-64 years	N0	0	199
00965362	70-74 years	N0	1	7
00965506	85+ years	N0	1	0
00965590	65-69 years	N0	0	199
00965631	40-44 years	N0	0	199
00965733	60-64 years	N0	1	87
00965798	50-54 years	N1+	1	0
00966056	45-49 years	N1+	1	11
00966289	75-79 years	N0	1	158
00966439	85+ years	N1+	1	1
00966468	60-64 years	N1+	1	61
00966471	50-54 years	N1+	1	3
00967219	50-54 years	N0	0	172
00967222	55-59 years	N1+	1	57
00967226	45-49 years	N1+	1	15
00967238	70-74 years	N0	0	199
00967369	50-54 years	N0	0	200
00967532	60-64 years	N0	1	26
00967955	60-64 years	N0	1	53
00968573	75-79 years	N0	1	13
00969236	60-64 years	N0	0	199
00969330	45-49 years	N0	0	198
00969833	45-49 years	N0	1	29
00969911	45-49 years	N0	0	202
00971009	40-44 years	N1+	1	15
00971207	50-54 years	N0	0	202
00971425	85+ years	N0	1	183
00971770	85+ years	N1+	1	7
00971845	65-69 years	N1+	0	114
00971875	55-59 years	N0	0	203
00971969	45-49 years	N0	0	203
00971976	65-69 years	N0	1	2
00972018	50-54 years	N1+	0	197
00972067	65-69 years	N1+	1	86
00972072	60-64 years	N0	1	35
00972118	40-44 years	N1+	1	41
00972129	65-69 years	N0	1	56
00972142	85+ years	N0	1	32
00972417	45-49 years	N0	0	196
00972856	40-44 years	N0	1	6
00973117	45-49 years	N1+	1	50
00973145	45-49 years	N0	0	202
00973287	50-54 years	N0	1	8
00973457	55-59 years	N0	1	178
00973641	70-74 years	N0	1	66
00973727	50-54 years	N0	0	201
00973955	80-84 years	N1+	1	12
00974356	80-84 years	N0	1	5
00974859	45-49 years	N0	1	48
00975145	50-54 years	N1+	1	6
00975148	65-69 years	N1+	1	21
00975431	50-54 years	N1+	1	1
00975547	40-44 years	N1+	0	33
00975590	55-59 years	N0	0	196
00975730	75-79 years	N0	1	13
00975944	50-54 years	N1+	1	46
00976333	50-54 years	N0	1	27
00976424	55-59 years	N0	1	106
00976629	50-54 years	N0	0	199
00976631	55-59 years	N0	1	29
00976810	80-84 years	N0	1	42
00976859	45-49 years	N0	0	197
00976948	55-59 years	N0	1	5
00977501	75-79 years	N0	1	18
00977670	55-59 years	N0	0	198
00978105	75-79 years	N0	1	14
00978207	85+ years	N0	1	1
00978271	55-59 years	N0	0	198
00978302	50-54 years	N0	0	199
00978325	70-74 years	N0	1	1
00978633	65-69 years	N1+	1	19
00978768	80-84 years	N0	1	53
00979799	45-49 years	N0	0	203
00979801	45-49 years	N1+	0	202
00979808	55-59 years	N0	1	0
00979817	80-84 years	N0	1	1
00979821	50-54 years	N1+	1	18
00979828	50-54 years	N1+	1	58
00979834	50-54 years	N0	0	164
00979836	55-59 years	N0	0	203
00979861	75-79 years	N0	1	0
00979872	45-49 years	N0	0	200
00979880	55-59 years	N0	1	68
00979891	80-84 years	N1+	1	68
00979894	55-59 years	N0	1	49
00979905	50-54 years	N0	1	14
00979906	85+ years	N0	1	23
00979908	50-54 years	N1+	1	146
00979912	45-49 years	N0	0	192
00980013	65-69 years	N0	1	74
00980027	70-74 years	N0	0	196
00980052	45-49 years	N0	1	80
00980055	50-54 years	N0	0	196
00980079	65-69 years	N0	1	62
00980633	60-64 years	N0	1	28
00980773	45-49 years	N1+	1	0
00980827	70-74 years	N0	1	100
00981063	50-54 years	N1+	1	11
00981069	80-84 years	N0	1	9
00981087	70-74 years	N0	1	42
00981090	70-74 years	N1+	1	9
00981096	55-59 years	N1+	0	202
00981098	45-49 years	N0	0	202
00981104	65-69 years	N0	1	19
00981111	45-49 years	N0	0	200
00981142	50-54 years	N1+	1	20
00981145	85+ years	N0	1	18
00981146	55-59 years	N0	1	197
00981149	50-54 years	N0	1	77
00981160	75-79 years	N1+	1	7
00981173	80-84 years	N0	1	20
00981176	75-79 years	N0	1	25
00981194	75-79 years	N1+	1	24
00981225	40-44 years	N0	0	198
00981229	60-64 years	N0	1	4
00981237	65-69 years	N1+	1	22
00981241	50-54 years	N0	0	196
00981732	40-44 years	N1+	1	98
00981826	50-54 years	N0	0	195
00981828	50-54 years	N1+	1	65
00981858	45-49 years	N1+	1	63
00981998	65-69 years	N0	1	43
00982052	55-59 years	N0	1	111
00982595	60-64 years	N1+	1	33
00982879	50-54 years	N0	1	133
00982959	55-59 years	N0	1	19
00983010	55-59 years	N0	1	1
00983400	45-49 years	N1+	0	194
00983723	75-79 years	N0	1	28
00983724	60-64 years	N1+	1	49
00983818	55-59 years	N0	1	114
00983836	50-54 years	N0	1	41
00984157	60-64 years	N0	1	26
00984227	55-59 years	N1+	1	17
00984396	60-64 years	N0	0	199
00984601	70-74 years	N0	0	191
00984777	45-49 years	N0	0	147
00984782	60-64 years	N0	1	178
00984855	45-49 years	N0	0	197
00985024	60-64 years	N0	1	9
00985481	45-49 years	N1+	0	193
00985506	55-59 years	N1+	0	195
00985653	45-49 years	N0	0	188
00985788	45-49 years	N0	0	193
00986539	55-59 years	N1+	1	63
00986751	75-79 years	N1+	1	72
00986957	75-79 years	N0	1	30
00986989	40-44 years	N0	0	195
00987260	85+ years	N0	1	52
00987470	60-64 years	N0	0	194
00987546	55-59 years	N1+	1	30
00988145	45-49 years	N1+	0	195
00988163	50-54 years	N0	0	197
00988731	65-69 years	N0	1	8
00988796	50-54 years	N0	1	83
00988955	60-64 years	N1+	1	18
00989029	50-54 years	N0	1	3
00989185	55-59 years	N1+	1	14
00989604	85+ years	N0	1	1
00989706	55-59 years	N1+	1	28
00989940	50-54 years	N0	0	195
00990368	50-54 years	N1+	1	71
00990795	60-64 years	N1+	1	47
00990833	75-79 years	N0	1	20
00990952	65-69 years	N0	1	46
00990998	70-74 years	N0	1	83
00991485	60-64 years	N0	1	25
00991604	50-54 years	N0	1	177
00991659	60-64 years	N0	0	194
00991661	75-79 years	N0	1	85
00991722	65-69 years	N1+	1	13
00991833	50-54 years	N0	1	35
00991838	65-69 years	N0	0	193
00991839	80-84 years	N0	1	109
00991866	55-59 years	N0	0	196
00991902	60-64 years	N1+	1	4
00991975	50-54 years	N0	0	194
00991990	70-74 years	N0	1	68
00992038	50-54 years	N0	0	194
00992167	40-44 years	N0	1	65
00992168	70-74 years	N0	1	21
00992464	50-54 years	N1+	1	27
00992477	50-54 years	N0	0	195
00992483	45-49 years	N1+	1	4
00993447	75-79 years	N0	1	69
00993460	40-44 years	N0	0	96
00993670	45-49 years	N0	1	66
00993923	70-74 years	N0	1	1
00993927	50-54 years	N0	0	198
00994094	40-44 years	N1+	1	17
00994150	65-69 years	N1+	0	192
00994162	50-54 years	N0	0	195
00994497	75-79 years	N0	1	56
00994859	75-79 years	N1+	1	29
00995293	65-69 years	N1+	1	16
00995478	70-74 years	N1+	1	24
00995501	45-49 years	N1+	1	9
00995815	60-64 years	N0	1	14
00996306	55-59 years	N0	1	33
00996352	45-49 years	N0	0	190
00996373	50-54 years	N1+	1	31
00996415	60-64 years	N0	1	43
00996420	55-59 years	N0	1	29
00996936	80-84 years	N0	0	188
00996948	75-79 years	N1+	1	22
00996983	80-84 years	N1+	1	4
00997178	70-74 years	N0	1	20
00997244	70-74 years	N0	1	6
00997655	65-69 years	N0	0	196
00997661	45-49 years	N1+	0	197
00997774	50-54 years	N0	1	93
00997786	75-79 years	N0	1	64
00998148	60-64 years	N0	1	52
00998264	75-79 years	N0	1	2
00998426	40-44 years	N0	0	188
00998531	50-54 years	N0	0	189
00998886	70-74 years	N0	1	3
00999429	80-84 years	N1+	1	25
00999864	50-54 years	N0	1	28
01000189	60-64 years	N1+	1	42
01000742	60-64 years	N1+	1	82
01000947	60-64 years	N1+	1	42
01001331	50-54 years	N0	1	108
01001334	50-54 years	N1+	1	92
01001345	65-69 years	N1+	1	7
01001349	60-64 years	N0	1	42
01001353	75-79 years	N0	1	3
01001394	70-74 years	N0	1	31
01001532	80-84 years	N0	1	10
01001537	60-64 years	N0	1	17
01001539	45-49 years	N0	0	188
01001542	55-59 years	N0	1	26
01001624	70-74 years	N0	1	62
01002002	45-49 years	N0	0	188
01002095	75-79 years	N0	1	86
01002302	60-64 years	N1+	1	56
01002311	65-69 years	N0	0	192
01002420	50-54 years	N0	0	194
01002562	50-54 years	N0	1	53
01002872	45-49 years	N0	1	136
01003079	55-59 years	N0	1	5
01003080	55-59 years	N1+	1	113
01003107	70-74 years	N1+	1	22
01003325	50-54 years	N0	0	183
01003567	55-59 years	N1+	1	2
01003632	45-49 years	N0	0	190
01003709	55-59 years	N0	1	130
01003900	40-44 years	N0	1	126
01003903	45-49 years	N0	0	187
01003940	65-69 years	N0	0	187
01003943	60-64 years	N0	1	35
01003966	55-59 years	N0	1	46
01004120	75-79 years	N1+	1	13
01004227	55-59 years	N0	1	122
01004283	65-69 years	N1+	1	31
01004332	70-74 years	N0	1	99
01004356	85+ years	N0	1	2
01004461	40-44 years	N0	0	188
01004508	55-59 years	N0	0	187
01004856	65-69 years	N0	0	186
01004883	50-54 years	N0	1	52
01004894	65-69 years	N1+	1	1
01005539	55-59 years	N0	1	116
01005996	40-44 years	N0	0	187
01006011	45-49 years	N0	1	44
01006012	45-49 years	N0	0	191
01006031	70-74 years	N1+	1	66
01006065	60-64 years	N0	1	60
01006115	65-69 years	N0	1	24
01006302	65-69 years	N0	0	184
01006561	60-64 years	N0	1	170
01006820	45-49 years	N0	0	186
01007099	45-49 years	N1+	1	48
01007104	60-64 years	N0	1	8
01007110	60-64 years	N1+	0	188
01007152	50-54 years	N1+	0	14
01007301	50-54 years	N0	0	187
01007389	55-59 years	N0	1	21
01007764	40-44 years	N1+	1	35
01007795	50-54 years	N0	1	23
01007798	60-64 years	N0	1	18
01007801	55-59 years	N0	0	187
01007802	85+ years	N0	1	19
01008184	65-69 years	N0	0	191
01008280	50-54 years	N0	0	190
01008345	50-54 years	N0	0	186
01008375	65-69 years	N0	1	30
01008378	75-79 years	N1+	1	63
01008385	70-74 years	N1+	1	15
01008614	65-69 years	N1+	0	191
01008708	40-44 years	N0	0	188
01008823	85+ years	N0	1	77
01009380	55-59 years	N1+	1	75
01009661	50-54 years	N0	1	45
01009847	60-64 years	N0	1	21
01010088	70-74 years	N0	1	24
01010144	80-84 years	N0	1	0
01010145	65-69 years	N1+	1	1
01010436	85+ years	N0	1	0
01010537	55-59 years	N0	1	73
01010655	45-49 years	N1+	1	1
01011123	60-64 years	N0	1	10
01011156	75-79 years	N0	1	5
01011378	65-69 years	N1+	1	126
01011670	80-84 years	N0	1	67
01012028	70-74 years	N1+	0	6
01012459	80-84 years	N1+	1	15
01013162	60-64 years	N0	0	186
01013207	45-49 years	N0	0	188
01013353	45-49 years	N0	0	191
01013461	65-69 years	N0	1	6
01013473	80-84 years	N0	1	1
01013570	80-84 years	N1+	1	71
01013842	55-59 years	N1+	1	15
01014358	60-64 years	N1+	1	107
01014367	45-49 years	N0	0	181
01014368	60-64 years	N1+	1	55
01014370	60-64 years	N1+	1	60
01014630	85+ years	N0	1	26
01014650	40-44 years	N1+	1	34
01014683	40-44 years	N1+	1	6
01015005	45-49 years	N0	1	147
01015063	65-69 years	N0	1	26
01015929	85+ years	N1+	1	19
01016212	70-74 years	N0	1	95
01016418	55-59 years	N0	1	9
01016785	60-64 years	N1+	1	105
01016788	65-69 years	N0	1	4
01016815	80-84 years	N0	1	1
01016840	80-84 years	N0	1	2
01016843	60-64 years	N0	1	125
01016847	70-74 years	N0	1	35
01016976	60-64 years	N1+	1	39
01017003	70-74 years	N0	1	31
01017013	60-64 years	N0	1	156
01017298	80-84 years	N0	1	2
01017332	70-74 years	N0	1	0
01017438	65-69 years	N0	1	17
01017460	80-84 years	N1+	1	21
01017461	80-84 years	N1+	1	50
01017492	50-54 years	N0	1	13
01017496	55-59 years	N0	1	51
01018113	70-74 years	N0	1	48
01018468	45-49 years	N1+	1	80
01018544	45-49 years	N1+	1	25
01019175	55-59 years	N1+	1	61
01019305	45-49 years	N0	1	15
01019637	80-84 years	N0	1	166
01019645	85+ years	N0	1	12
01020137	45-49 years	N0	0	186
01020458	40-44 years	N0	0	187
01020707	85+ years	N0	1	3
01020933	55-59 years	N0	0	12
01021346	50-54 years	N0	0	182
01021510	55-59 years	N0	0	183
01021649	55-59 years	N1+	1	54
01021713	70-74 years	N0	1	7
01021938	45-49 years	N1+	1	30
01021941	75-79 years	N0	0	186
01021944	60-64 years	N0	1	30
01022046	50-54 years	N1+	1	37
01022248	55-59 years	N0	0	181
01022444	55-59 years	N0	0	184
01022764	70-74 years	N1+	1	10
01022871	45-49 years	N1+	1	33
01022923	45-49 years	N0	0	41
01022972	50-54 years	N0	1	156
01023074	55-59 years	N1+	0	186
01023096	45-49 years	N1+	1	3
01023111	70-74 years	N0	1	57
01023117	65-69 years	N0	0	189
01023117	65-69 years	N0	0	189
01023118	65-69 years	N0	1	3
01023128	55-59 years	N1+	0	188
01023979	65-69 years	N0	1	30
01024112	50-54 years	N0	0	183
01024209	80-84 years	N1+	1	41
01024325	65-69 years	N0	1	35
01024328	85+ years	N0	1	0
01024360	65-69 years	N0	0	181
01024369	40-44 years	N1+	1	26
01024473	75-79 years	N0	1	43
01024646	75-79 years	N0	1	62
01024656	80-84 years	N1+	1	78
01024661	55-59 years	N1+	1	18
01024852	55-59 years	N1+	1	47
01024912	50-54 years	N0	1	33
01024940	70-74 years	N0	1	59
01025091	75-79 years	N0	1	56
01025162	50-54 years	N1+	0	3
01025451	45-49 years	N1+	1	44
01025679	50-54 years	N0	1	77
01025893	50-54 years	N0	1	4
01025980	55-59 years	N0	0	181
01026618	60-64 years	N0	1	35
01026865	50-54 years	N0	1	64
01026880	65-69 years	N0	1	134
01026930	70-74 years	N0	1	96
01027442	65-69 years	N1+	1	54
01027513	40-44 years	N1+	1	4
01027591	40-44 years	N0	1	38
01027725	40-44 years	N0	0	180
01027728	60-64 years	N0	1	28
01027852	50-54 years	N0	1	5
01027944	60-64 years	N0	1	41
01028057	55-59 years	N0	1	30
01028112	85+ years	N0	1	0
01028221	60-64 years	N0	0	182
01028464	55-59 years	N0	0	184
01029049	70-74 years	N0	0	192
01029155	85+ years	N0	1	22
01029156	85+ years	N1+	1	42
01029158	50-54 years	N0	0	180
01029161	50-54 years	N0	0	181
01029569	40-44 years	N1+	1	27
01029632	60-64 years	N0	1	107
01029789	50-54 years	N0	1	22
01030255	45-49 years	N1+	0	184
01030401	75-79 years	N1+	1	12
01030539	75-79 years	N0	1	158
01030541	40-44 years	N0	0	181
01030767	85+ years	N0	1	1
01030971	50-54 years	N1+	0	177
01031134	60-64 years	N0	1	77
01031315	50-54 years	N0	0	187
01031318	80-84 years	N0	1	4
01031321	55-59 years	N0	0	180
01031335	50-54 years	N1+	1	31
01031341	70-74 years	N1+	1	17
01031622	80-84 years	N0	1	5
01032320	60-64 years	N0	1	13
01032968	75-79 years	N0	1	1
01032999	45-49 years	N0	0	182
01033004	80-84 years	N0	0	171
01033207	60-64 years	N0	1	0
01033518	55-59 years	N0	0	178
01033646	50-54 years	N0	0	180
01033823	55-59 years	N1+	1	47
01034138	45-49 years	N0	1	130
01034156	40-44 years	N0	1	29
01034348	60-64 years	N0	1	15
01034382	55-59 years	N0	1	0
01034719	50-54 years	N0	0	179
01035792	40-44 years	N0	0	177
01035859	65-69 years	N0	0	178
01035916	50-54 years	N1+	1	27
01036036	65-69 years	N0	1	6
01036157	65-69 years	N0	1	22
01036497	70-74 years	N0	1	23
01036823	70-74 years	N0	1	174
01037137	60-64 years	N0	0	177
01037154	50-54 years	N1+	1	44
01037244	70-74 years	N0	1	37
01037540	80-84 years	N0	1	7
01037760	60-64 years	N1+	1	33
01037882	55-59 years	N0	1	81
01037918	75-79 years	N0	1	5
01037965	80-84 years	N0	1	10
01038087	75-79 years	N0	1	30
01038202	55-59 years	N0	0	176
01038245	40-44 years	N1+	1	25
01038295	50-54 years	N0	1	64
01038305	55-59 years	N0	1	49
01038387	65-69 years	N0	0	176
01038508	80-84 years	N0	1	16
01039082	75-79 years	N0	1	0
01039225	45-49 years	N0	0	179
01039380	50-54 years	N0	1	1
01039561	50-54 years	N1+	1	36
01039584	60-64 years	N1+	1	14
01039667	85+ years	N1+	1	9
01039688	50-54 years	N0	1	91
01039743	70-74 years	N0	1	16
01039746	50-54 years	N0	0	176
01039762	60-64 years	N0	0	178
01039775	60-64 years	N1+	1	108
01039785	75-79 years	N0	1	76
01039792	85+ years	N0	1	9
01039794	85+ years	N0	1	9
01040373	65-69 years	N1+	1	1
01040462	65-69 years	N0	1	20
01040514	55-59 years	N0	0	178
01040754	80-84 years	N0	1	6
01041236	50-54 years	N0	1	1
01041490	40-44 years	N1+	0	175
01041991	80-84 years	N0	1	14
01042512	75-79 years	N0	0	175
01042823	50-54 years	N0	1	42
01042888	45-49 years	N1+	0	175
01042898	85+ years	N1+	1	1
01042937	70-74 years	N0	1	18
01042948	55-59 years	N0	1	100
01042985	80-84 years	N0	1	15
01042990	45-49 years	N1+	0	0
01043006	65-69 years	N1+	1	6
01043038	80-84 years	N0	1	6
01043040	65-69 years	N0	0	179
01043086	60-64 years	N1+	1	6
01043226	55-59 years	N0	0	174
01043640	60-64 years	N0	1	106
01043948	60-64 years	N0	1	34
01044047	60-64 years	N0	0	176
01044569	80-84 years	N0	1	4
01044572	70-74 years	N0	1	1
01044577	55-59 years	N0	0	177
01044618	40-44 years	N0	0	172
01045043	80-84 years	N0	1	0
01045674	70-74 years	N0	1	11
01045688	50-54 years	N0	1	24
01045976	50-54 years	N1+	1	19
01046327	80-84 years	N0	1	126
01046469	50-54 years	N1+	0	173
01046516	40-44 years	N1+	1	20
01046550	65-69 years	N1+	1	55
01046620	70-74 years	N1+	1	108
01046676	75-79 years	N0	1	7
01046720	40-44 years	N1+	1	149
01046768	60-64 years	N0	0	174
01046981	80-84 years	N0	1	8
01046997	80-84 years	N0	1	1
01047435	60-64 years	N0	1	15
01047608	60-64 years	N0	1	19
01047618	65-69 years	N0	1	39
01047768	80-84 years	N1+	1	23
01048019	50-54 years	N0	1	175
01048097	75-79 years	N1+	1	3
01048588	50-54 years	N1+	1	21
01049398	55-59 years	N0	1	47
01049616	55-59 years	N0	0	128
01049642	60-64 years	N0	0	172
01049670	75-79 years	N0	0	173
01049679	40-44 years	N1+	1	66
01050011	50-54 years	N0	0	172
01050015	85+ years	N1+	1	8
01050611	55-59 years	N1+	1	65
01051014	85+ years	N1+	1	7
01051319	70-74 years	N0	1	2
01051339	55-59 years	N0	1	69
01051396	60-64 years	N0	1	84
01051408	60-64 years	N0	1	18
01051455	70-74 years	N0	1	69
01051469	70-74 years	N0	1	6
01051580	45-49 years	N1+	0	170
01051645	55-59 years	N0	1	4
01051706	70-74 years	N0	1	4
01052010	60-64 years	N0	0	178
01052049	55-59 years	N0	1	47
01052065	55-59 years	N0	0	178
01052319	50-54 years	N0	1	59
01052369	40-44 years	N0	0	161
01052376	65-69 years	N1+	1	35
01052533	45-49 years	N0	0	173
01052641	45-49 years	N0	1	26
01052991	50-54 years	N0	0	172
01053296	55-59 years	N0	1	55
01053535	45-49 years	N1+	1	33
01053885	70-74 years	N0	1	28
01053992	45-49 years	N0	1	131
01054119	75-79 years	N0	1	6
01054128	85+ years	N1+	1	73
01054170	55-59 years	N0	0	171
01054268	75-79 years	N1+	1	38
01054384	65-69 years	N1+	1	2
01055596	75-79 years	N0	1	55
01055756	55-59 years	N0	1	132
01056040	55-59 years	N0	1	146
01056049	70-74 years	N0	1	8
01056197	60-64 years	N0	1	3
01056254	50-54 years	N1+	1	120
01056274	40-44 years	N0	0	172
01056294	50-54 years	N0	0	170
01056338	55-59 years	N0	1	14
01056524	65-69 years	N0	0	148
01056713	80-84 years	N0	1	21
01056721	65-69 years	N1+	1	13
01056906	50-54 years	N1+	1	29
01056917	50-54 years	N1+	0	157
01056957	65-69 years	N0	1	34
01057409	65-69 years	N1+	0	172
01057481	75-79 years	N0	1	38
01057505	55-59 years	N1+	1	68
01057984	65-69 years	N1+	1	48
01058289	55-59 years	N0	1	101
01058335	45-49 years	N0	1	9
01058338	60-64 years	N0	1	8
01058737	55-59 years	N0	1	19
01058838	60-64 years	N0	1	57
01058866	75-79 years	N0	1	6
01058868	70-74 years	N0	0	176
01059386	85+ years	N0	1	4
01059388	65-69 years	N0	1	9
01059392	55-59 years	N1+	1	9
01059393	65-69 years	N0	1	87
01059797	60-64 years	N0	1	21
01060210	80-84 years	N1+	1	2
01060238	80-84 years	N0	1	93
01060413	60-64 years	N1+	1	19
01060419	45-49 years	N0	1	5
01060689	65-69 years	N1+	1	100
01060815	55-59 years	N1+	1	22
01061106	60-64 years	N0	1	22
01061276	70-74 years	N0	1	54
01061279	45-49 years	N1+	0	174
01061281	70-74 years	N0	1	17
01061845	50-54 years	N0	1	1
01062018	60-64 years	N1+	1	51
01062085	55-59 years	N0	0	170
01062159	70-74 years	N1+	1	160
01062203	60-64 years	N0	0	172
01062697	55-59 years	N0	0	169
01062945	40-44 years	N1+	1	59
01062983	55-59 years	N1+	0	29
01063078	45-49 years	N0	1	38
01063276	45-49 years	N1+	0	171
01063282	55-59 years	N1+	0	172
01063546	65-69 years	N0	1	4
01063589	65-69 years	N0	1	57
01064038	80-84 years	N0	1	17
01064305	80-84 years	N0	1	136
01064331	65-69 years	N0	1	114
01064405	75-79 years	N0	1	135
01064408	60-64 years	N0	1	52
01064411	80-84 years	N0	1	39
01064414	45-49 years	N1+	0	169
01064418	70-74 years	N0	1	0
01065030	65-69 years	N0	1	20
01065072	55-59 years	N0	0	162
01065132	40-44 years	N0	1	86
01065198	65-69 years	N1+	1	28
01065278	50-54 years	N0	1	16
01065321	80-84 years	N0	1	31
01065485	80-84 years	N0	1	41
01065626	40-44 years	N0	0	166
01066075	60-64 years	N0	0	169
01066079	65-69 years	N1+	0	173
01066082	70-74 years	N0	1	23
01066090	55-59 years	N0	1	2
01066228	40-44 years	N0	0	135
01066337	55-59 years	N1+	1	19
01066937	40-44 years	N0	0	141
01067076	50-54 years	N0	1	72
01067078	75-79 years	N0	1	57
01067081	55-59 years	N0	1	22
01067255	50-54 years	N0	1	0
01067376	55-59 years	N1+	1	25
01067589	50-54 years	N0	1	2
01067802	55-59 years	N0	0	167
01067866	60-64 years	N0	0	179
01068306	60-64 years	N1+	1	16
01068307	50-54 years	N0	1	95
01068360	60-64 years	N1+	1	52
01068629	60-64 years	N0	1	38
01068631	50-54 years	N0	1	26
01068898	75-79 years	N0	0	26
01068901	55-59 years	N0	0	167
01069279	65-69 years	N0	0	170
01069385	70-74 years	N1+	1	17
01069841	55-59 years	N0	0	167
01070129	55-59 years	N1+	1	47
01070277	55-59 years	N0	0	166
01070365	80-84 years	N0	1	37
01070410	80-84 years	N0	1	144
01070511	60-64 years	N1+	0	167
01070558	65-69 years	N0	1	40
01071008	85+ years	N0	1	4
01071022	80-84 years	N1+	1	1
01071313	75-79 years	N0	1	28
01071520	80-84 years	N0	1	7
01071627	55-59 years	N0	1	114
01071962	60-64 years	N0	1	48
01071964	50-54 years	N0	1	23
01072161	85+ years	N0	1	27
01072309	65-69 years	N0	1	79
01072710	55-59 years	N0	1	1
01073170	50-54 years	N1+	1	23
01073295	50-54 years	N1+	1	146
01073309	45-49 years	N1+	1	14
01073317	80-84 years	N0	1	18
01073400	80-84 years	N1+	1	100
01073704	55-59 years	N1+	1	117
01073760	60-64 years	N0	0	165
01073788	60-64 years	N0	1	48
01073841	70-74 years	N0	0	168
01073844	60-64 years	N0	0	168
01073985	60-64 years	N0	1	0
01074467	45-49 years	N0	0	177
01074572	55-59 years	N0	0	172
01074781	50-54 years	N0	1	74
01075129	50-54 years	N0	1	33
01075408	50-54 years	N0	0	165
01075520	45-49 years	N0	0	167
01075566	65-69 years	N0	0	166
01075795	55-59 years	N1+	1	28
01075876	60-64 years	N0	1	147
01076082	80-84 years	N0	1	83
01076127	55-59 years	N1+	1	66
01076161	50-54 years	N0	1	65
01076172	55-59 years	N1+	1	18
01076330	50-54 years	N1+	1	8
01076972	50-54 years	N1+	1	16
01077582	70-74 years	N0	1	37
01077747	40-44 years	N1+	1	62
01078211	55-59 years	N0	0	170
01078215	70-74 years	N0	1	111
01078619	55-59 years	N0	0	163
01078725	75-79 years	N1+	1	10
01078726	50-54 years	N0	0	166
01079150	75-79 years	N1+	1	56
01079318	60-64 years	N1+	0	167
01079321	55-59 years	N0	1	22
01079619	50-54 years	N1+	0	169
01079718	40-44 years	N0	1	104
01079874	85+ years	N0	1	46
01080007	75-79 years	N0	1	2
01080023	65-69 years	N0	1	36
01080042	60-64 years	N0	1	5
01080250	75-79 years	N1+	1	1
01080337	45-49 years	N0	1	43
01080767	65-69 years	N0	1	17
01080919	50-54 years	N1+	1	34
01080938	85+ years	N1+	1	1
01081081	65-69 years	N1+	0	163
01081250	75-79 years	N0	1	16
01081864	75-79 years	N0	1	22
01081954	50-54 years	N0	0	164
01082113	70-74 years	N1+	1	25
01082425	55-59 years	N0	0	164
01082628	55-59 years	N1+	0	163
01082685	40-44 years	N0	0	164
01082958	60-64 years	N0	1	40
01083096	85+ years	N0	0	0
01083205	85+ years	N0	1	70
01083263	65-69 years	N0	1	84
01083876	65-69 years	N0	1	2
01084019	75-79 years	N0	1	121
01084020	65-69 years	N0	0	165
01084078	55-59 years	N0	1	66
01084094	50-54 years	N0	1	0
01084314	45-49 years	N0	0	164
01084329	60-64 years	N0	1	2
01084504	55-59 years	N0	0	162
01085054	65-69 years	N0	0	162
01085063	60-64 years	N0	1	162
01085113	65-69 years	N0	1	4
01085229	50-54 years	N0	0	161
01085379	60-64 years	N0	0	162
01085470	50-54 years	N0	1	19
01085632	40-44 years	N0	0	52
01085902	75-79 years	N0	1	30
01086014	60-64 years	N0	0	162
01086506	60-64 years	N0	1	143
01087093	50-54 years	N0	1	1
01087222	50-54 years	N0	1	139
01087360	55-59 years	N0	0	161
01087424	80-84 years	N0	1	5
01087458	65-69 years	N0	1	0
01088179	45-49 years	N1+	1	40
01088181	50-54 years	N1+	0	162
01088247	80-84 years	N0	1	3
01088425	85+ years	N1+	1	1
01088551	45-49 years	N1+	1	101
01088554	55-59 years	N1+	0	162
01088725	45-49 years	N0	0	162
01089678	60-64 years	N0	1	93
01089684	50-54 years	N0	1	98
01089696	65-69 years	N1+	1	52
01089883	70-74 years	N0	1	7
01090013	45-49 years	N0	0	160
01090257	45-49 years	N0	1	0
01090354	70-74 years	N0	1	1
01090554	55-59 years	N0	0	162
01091283	70-74 years	N0	1	31
01091555	80-84 years	N0	1	1
01091747	70-74 years	N0	0	159
01091770	60-64 years	N1+	1	142
01091910	60-64 years	N0	1	38
01091954	50-54 years	N0	0	161
01092103	45-49 years	N1+	1	75
01092126	40-44 years	N0	0	151
01092390	80-84 years	N1+	1	51
01092401	45-49 years	N0	0	160
01092409	45-49 years	N0	1	72
01092477	85+ years	N1+	1	0
01092620	55-59 years	N1+	1	0
01092821	80-84 years	N0	1	13
01093353	60-64 years	N0	1	14
01093469	75-79 years	N1+	1	4
01093967	40-44 years	N0	1	33
01094119	50-54 years	N1+	1	96
01094259	55-59 years	N0	1	49
01094401	55-59 years	N0	0	158
01094801	50-54 years	N1+	1	63
01094982	55-59 years	N0	0	157
01095562	50-54 years	N0	1	17
01095592	50-54 years	N0	1	21
01095620	55-59 years	N0	0	158
01095766	80-84 years	N0	1	23
01095768	65-69 years	N1+	1	2
01095771	80-84 years	N0	1	6
01096188	50-54 years	N1+	1	15
01096334	60-64 years	N1+	1	15
01096515	40-44 years	N0	0	47
01097230	85+ years	N0	1	0
01097370	50-54 years	N0	1	52
01097389	40-44 years	N1+	1	3
01097402	45-49 years	N0	0	160
01097403	55-59 years	N0	1	6
01097406	75-79 years	N0	0	160
01097608	50-54 years	N1+	1	17
01097616	55-59 years	N0	1	87
01097633	40-44 years	N0	0	159
01097703	65-69 years	N0	1	31
01097850	70-74 years	N0	1	10
01097852	65-69 years	N1+	1	48
01097868	45-49 years	N0	1	11
01097882	55-59 years	N0	0	160
01098047	50-54 years	N0	0	157
01098087	40-44 years	N0	1	64
01098173	55-59 years	N1+	1	60
01098640	60-64 years	N0	0	161
01098778	45-49 years	N0	0	158
01098814	45-49 years	N0	1	56
01098933	75-79 years	N0	1	1
01099109	50-54 years	N0	0	162
01099191	55-59 years	N1+	1	36
01099243	45-49 years	N1+	1	70
01099420	45-49 years	N0	0	158
01099675	80-84 years	N0	1	2
01099690	40-44 years	N0	0	159
01099717	55-59 years	N0	1	28
01099874	50-54 years	N0	1	19
01100094	40-44 years	N0	1	37
01100142	55-59 years	N0	0	158
01100281	55-59 years	N0	0	0
01100454	40-44 years	N0	0	156
01100529	55-59 years	N1+	1	1
01100588	70-74 years	N0	1	79
01100608	55-59 years	N0	1	132
01100708	75-79 years	N0	1	55
01101178	75-79 years	N1+	1	21
01101418	50-54 years	N0	0	159
01101574	60-64 years	N0	1	159
01101818	55-59 years	N0	0	157
01101822	50-54 years	N1+	1	24
01101957	55-59 years	N0	1	5
01102153	60-64 years	N0	0	156
01102590	40-44 years	N0	0	158
01102652	55-59 years	N0	1	9
01102762	80-84 years	N0	1	33
01102849	75-79 years	N0	0	158
01102912	45-49 years	N0	0	159
01103368	40-44 years	N0	1	126
01103447	60-64 years	N1+	1	13
01103993	65-69 years	N0	1	49
01104249	50-54 years	N0	0	154
01104512	85+ years	N0	1	48
01104845	80-84 years	N1+	1	19
01105017	50-54 years	N0	0	155
01105052	75-79 years	N0	1	9
01105086	85+ years	N0	1	36
01105316	70-74 years	N0	1	23
01105376	85+ years	N0	1	0
01105736	80-84 years	N0	1	23
01105757	70-74 years	N1+	1	70
01106114	55-59 years	N0	0	155
01106557	45-49 years	N0	0	153
01107118	60-64 years	N1+	1	69
01107423	70-74 years	N0	0	43
01107460	55-59 years	N0	0	157
01107820	80-84 years	N0	1	40
01107965	80-84 years	N0	1	2
01108094	45-49 years	N0	0	165
01108399	70-74 years	N0	1	1
01108556	70-74 years	N0	1	19
01108634	50-54 years	N1+	1	77
01108652	55-59 years	N0	0	154
01108694	75-79 years	N1+	1	30
01109265	55-59 years	N0	0	158
01109314	50-54 years	N0	0	152
01109339	85+ years	N0	1	0
01109792	75-79 years	N0	1	1
01110313	70-74 years	N0	1	6
01110347	50-54 years	N0	0	153
01110742	60-64 years	N1+	1	141
01110884	60-64 years	N0	1	54
01111464	40-44 years	N0	1	102
01111670	75-79 years	N0	1	5
01111871	80-84 years	N0	0	154
01111888	60-64 years	N1+	1	0
01111941	60-64 years	N0	0	154
01112103	40-44 years	N0	1	35
01112295	50-54 years	N0	0	155
01112428	40-44 years	N0	0	155
01112921	85+ years	N0	1	4
01113152	75-79 years	N1+	1	11
01113299	70-74 years	N0	1	3
01113450	55-59 years	N0	0	157
01113738	75-79 years	N0	1	4
01114249	55-59 years	N0	1	8
01114326	60-64 years	N0	1	4
01114400	50-54 years	N0	1	14
01114424	65-69 years	N1+	1	15
01114496	60-64 years	N1+	0	154
01114526	40-44 years	N0	0	149
01114555	55-59 years	N1+	1	49
01114985	85+ years	N0	1	0
01114994	60-64 years	N1+	0	154
01115156	40-44 years	N1+	1	37
01115781	50-54 years	N1+	1	16
01116029	65-69 years	N0	0	155
01116229	55-59 years	N0	1	16
01116315	60-64 years	N0	0	153
01116372	65-69 years	N0	1	4
01116386	80-84 years	N0	0	155
01116391	80-84 years	N0	1	16
01117084	60-64 years	N1+	1	18
01117352	50-54 years	N0	0	153
01117603	75-79 years	N0	1	31
01117667	70-74 years	N1+	1	28
01117822	50-54 years	N0	0	152
01117977	45-49 years	N0	1	0
01118004	65-69 years	N0	1	47
01118259	60-64 years	N1+	0	151
01118401	80-84 years	N0	1	8
01118685	45-49 years	N1+	0	153
01118694	60-64 years	N0	1	97
01118889	70-74 years	N0	1	163
01118932	80-84 years	N0	1	2
01119089	65-69 years	N0	0	9
01119264	70-74 years	N1+	1	3
01119645	45-49 years	N0	1	5
01119890	55-59 years	N0	0	152
01120140	50-54 years	N0	1	33
01121006	40-44 years	N0	1	53
01121093	60-64 years	N1+	1	97
01121322	50-54 years	N0	1	31
01121576	70-74 years	N0	1	19
01121672	75-79 years	N0	0	152
01121676	45-49 years	N0	0	152
01121762	60-64 years	N0	1	120
01121818	60-64 years	N1+	1	11
01121969	65-69 years	N0	1	26
01122229	55-59 years	N0	1	69
01122242	60-64 years	N0	1	0
01122417	50-54 years	N0	1	55
01122536	55-59 years	N1+	1	0
01122569	75-79 years	N0	1	6
01122630	65-69 years	N0	0	151
01122684	45-49 years	N1+	1	19
01122849	55-59 years	N0	1	35
01122852	85+ years	N0	1	38
01123046	60-64 years	N0	0	152
01123260	45-49 years	N1+	0	24
01123364	45-49 years	N0	0	151
01123626	40-44 years	N0	1	39
01123632	50-54 years	N0	1	131
01123636	85+ years	N0	1	4
01123711	70-74 years	N0	1	1
01124156	50-54 years	N0	0	148
01124572	45-49 years	N0	1	31
01124645	55-59 years	N0	0	146
01125041	40-44 years	N1+	1	20
01125240	50-54 years	N0	1	34
01125461	50-54 years	N0	1	134
01125468	60-64 years	N0	0	150
01125505	80-84 years	N1+	0	150
01125609	65-69 years	N1+	1	40
01125644	60-64 years	N0	1	48
01125651	55-59 years	N1+	1	5
01125764	40-44 years	N1+	1	17
01125787	55-59 years	N0	1	5
01125879	45-49 years	N0	0	153
01126330	75-79 years	N1+	1	2
01126464	50-54 years	N1+	0	152
01126536	60-64 years	N0	1	15
01126546	55-59 years	N0	0	150
01126642	70-74 years	N0	1	48
01126664	60-64 years	N1+	0	150
01127101	50-54 years	N0	1	94
01127322	55-59 years	N0	0	149
01127419	75-79 years	N0	1	61
01127453	60-64 years	N1+	1	28
01128924	50-54 years	N0	0	149
01128984	50-54 years	N0	1	55
01129002	55-59 years	N0	0	149
01129008	70-74 years	N1+	1	3
01129615	75-79 years	N1+	0	51
01129814	60-64 years	N1+	1	58
01129841	80-84 years	N0	1	13
01129966	70-74 years	N0	1	5
01130413	50-54 years	N0	0	147
01130586	60-64 years	N1+	0	151
01130618	65-69 years	N0	1	7
01130654	60-64 years	N0	1	44
01130680	65-69 years	N0	1	4
01130683	45-49 years	N1+	1	8
01130684	75-79 years	N0	0	150
01130769	40-44 years	N0	0	146
01130811	40-44 years	N0	1	53
01130889	60-64 years	N0	0	146
01130897	45-49 years	N0	0	95
01131408	60-64 years	N0	1	34
01131818	70-74 years	N0	1	82
01131892	50-54 years	N1+	0	147
01132296	60-64 years	N0	0	150
01132993	55-59 years	N0	0	147
01133286	65-69 years	N0	1	135
01133490	70-74 years	N0	1	11
01133589	40-44 years	N0	0	148
01133648	70-74 years	N0	0	148
01133761	65-69 years	N0	0	153
01133863	60-64 years	N0	0	151
01134280	80-84 years	N0	1	0
01134318	55-59 years	N0	1	96
01134441	55-59 years	N0	1	32
01134481	65-69 years	N0	0	150
01135053	50-54 years	N1+	1	1
01135233	65-69 years	N0	1	2
01135477	40-44 years	N1+	1	5
01135529	50-54 years	N0	0	147
01135667	55-59 years	N0	0	148
01136190	55-59 years	N0	0	148
01136232	65-69 years	N1+	1	114
01136992	50-54 years	N0	0	144
01137163	60-64 years	N1+	0	145
01137285	50-54 years	N0	0	144
01137395	60-64 years	N0	0	147
01137866	75-79 years	N0	1	21
01138016	85+ years	N0	1	31
01138203	40-44 years	N0	1	29
01138321	60-64 years	N1+	1	100
01138490	50-54 years	N0	1	24
01138654	75-79 years	N0	1	118
01138688	80-84 years	N0	1	3
01138695	50-54 years	N0	0	146
01138704	85+ years	N0	1	2
01138745	55-59 years	N1+	1	33
01139156	50-54 years	N0	0	148
01139209	55-59 years	N1+	0	148
01139311	50-54 years	N1+	1	40
01139583	45-49 years	N1+	1	91
01139607	70-74 years	N1+	1	30
01139637	65-69 years	N0	1	77
01140508	45-49 years	N0	1	34
01140672	70-74 years	N0	0	147
01140766	60-64 years	N1+	1	27
01140787	45-49 years	N1+	0	145
01140962	45-49 years	N1+	1	1
01141141	55-59 years	N1+	1	29
01141301	50-54 years	N0	0	146
01141308	55-59 years	N0	1	88
01141554	85+ years	N1+	1	12
01141654	55-59 years	N0	1	16
01142040	50-54 years	N1+	1	30
01142207	65-69 years	N1+	1	6
01142582	80-84 years	N0	1	9
01142632	75-79 years	N0	1	25
01142897	50-54 years	N0	0	26
01142988	80-84 years	N0	1	0
01143259	55-59 years	N0	0	144
01143365	40-44 years	N1+	0	144
01143416	40-44 years	N0	0	145
01143537	55-59 years	N1+	0	146
01144369	65-69 years	N1+	1	90
01144642	75-79 years	N1+	1	70
01144644	70-74 years	N0	1	86
01144679	50-54 years	N0	1	34
01145030	85+ years	N0	1	0
01145386	85+ years	N1+	1	0
01145452	45-49 years	N1+	1	59
01145512	75-79 years	N1+	1	110
01146066	65-69 years	N0	1	63
01146689	40-44 years	N0	0	18
01146779	50-54 years	N1+	1	0
01146815	50-54 years	N0	1	133
01146818	80-84 years	N1+	1	76
01146984	80-84 years	N0	1	59
01147350	45-49 years	N0	0	144
01147599	40-44 years	N0	0	153
01147988	85+ years	N0	1	43
01148036	55-59 years	N0	0	144
01148111	70-74 years	N1+	1	12
01148244	80-84 years	N1+	1	18
01148501	55-59 years	N1+	1	49
01148952	60-64 years	N0	0	145
01149387	75-79 years	N0	1	102
01149844	55-59 years	N0	1	46
01150550	75-79 years	N0	1	20
01150551	70-74 years	N0	1	73
01150606	85+ years	N0	1	56
01151388	55-59 years	N0	0	146
01151508	50-54 years	N0	0	144
01151510	70-74 years	N0	1	0
01151512	60-64 years	N0	0	144
01151893	85+ years	N0	1	9
01152172	85+ years	N0	1	1
01152356	75-79 years	N0	0	141
01152387	65-69 years	N0	1	15
01152398	60-64 years	N0	1	11
01152400	70-74 years	N0	0	54
01152891	55-59 years	N0	1	17
01153282	40-44 years	N0	0	139
01153291	80-84 years	N0	1	41
01153318	85+ years	N0	1	1
01153592	65-69 years	N0	0	140
01153929	85+ years	N0	1	22
01154010	60-64 years	N0	0	138
01154013	60-64 years	N1+	1	55
01154027	60-64 years	N1+	1	81
01154047	85+ years	N0	1	43
01154150	55-59 years	N1+	1	6
01154159	45-49 years	N0	0	145
01154163	70-74 years	N1+	1	29
01154289	60-64 years	N0	0	142
01154894	40-44 years	N0	1	3
01155216	60-64 years	N0	1	48
01155355	75-79 years	N0	1	8
01155442	50-54 years	N0	0	143
01155483	50-54 years	N0	0	141
01155499	45-49 years	N0	0	142
01155590	55-59 years	N0	0	139
01155612	50-54 years	N1+	1	30
01155643	55-59 years	N0	0	139
01155666	70-74 years	N1+	1	82
01155715	45-49 years	N1+	1	39
01156401	65-69 years	N1+	1	47
01156484	60-64 years	N1+	1	78
01156714	70-74 years	N1+	1	3
01157050	40-44 years	N0	0	143
01157087	60-64 years	N0	0	141
01157170	55-59 years	N0	1	21
01157527	50-54 years	N0	0	139
01157528	65-69 years	N0	1	44
01157532	60-64 years	N0	1	70
01157533	45-49 years	N1+	1	4
01157671	40-44 years	N0	0	135
01157891	50-54 years	N0	1	57
01158276	50-54 years	N0	1	84
01159410	55-59 years	N0	1	20
01159446	40-44 years	N0	0	142
01159654	45-49 years	N0	0	84
01159724	70-74 years	N0	1	6
01160005	80-84 years	N0	1	1
01160230	70-74 years	N0	1	20
01160826	65-69 years	N0	1	15
01160889	70-74 years	N0	1	53
01160917	70-74 years	N0	1	25
01161022	65-69 years	N0	0	137
01161227	50-54 years	N0	1	12
01161658	40-44 years	N0	1	135
01162031	60-64 years	N0	0	140
01162675	50-54 years	N0	0	141
01162803	60-64 years	N1+	1	30
01163969	60-64 years	N0	1	42
01163995	50-54 years	N0	0	142
01164454	40-44 years	N0	0	141
01164735	85+ years	N0	1	49
01164851	50-54 years	N1+	1	6
01165588	75-79 years	N0	1	72
01165594	60-64 years	N0	1	11
01165686	50-54 years	N0	0	136
01166374	60-64 years	N0	0	137
01166502	40-44 years	N0	1	121
01166574	80-84 years	N0	1	12
01166660	55-59 years	N1+	1	3
01166727	60-64 years	N1+	1	63
01166767	80-84 years	N0	1	56
01166799	65-69 years	N1+	1	89
01167151	55-59 years	N0	0	143
01167232	45-49 years	N0	0	133
01167244	65-69 years	N0	1	1
01167419	50-54 years	N1+	1	61
01167725	70-74 years	N0	0	136
01168033	45-49 years	N1+	0	141
01168401	55-59 years	N1+	0	138
01168404	50-54 years	N0	1	53
01168562	50-54 years	N0	1	76
01168921	65-69 years	N1+	0	139
01169102	65-69 years	N1+	1	40
01169192	75-79 years	N1+	1	28
01169481	55-59 years	N1+	1	14
01169507	65-69 years	N0	1	0
01169627	55-59 years	N0	0	140
01169630	50-54 years	N0	0	141
01169632	80-84 years	N0	1	0
01169684	55-59 years	N0	1	56
01169855	65-69 years	N0	1	125
01170151	50-54 years	N0	0	139
01170238	70-74 years	N0	1	2
01170598	75-79 years	N0	1	113
01170979	50-54 years	N0	1	26
01171402	55-59 years	N1+	1	27
01171570	40-44 years	N0	1	49
01171581	70-74 years	N0	0	138
01171775	45-49 years	N0	1	19
01171927	50-54 years	N1+	1	74
01171993	55-59 years	N0	1	10
01172274	45-49 years	N0	0	142
01172277	65-69 years	N0	0	141
01172434	55-59 years	N1+	1	59
01172487	65-69 years	N0	1	49
01172633	55-59 years	N0	0	99
01172752	85+ years	N0	1	5
01172842	50-54 years	N0	1	9
01172853	75-79 years	N0	1	42
01172856	60-64 years	N1+	1	89
01172964	50-54 years	N0	0	140
01172968	85+ years	N1+	1	22
01173090	45-49 years	N0	0	136
01173493	40-44 years	N0	0	133
01173539	45-49 years	N0	0	142
01173603	60-64 years	N1+	1	17
01173688	60-64 years	N1+	1	27
01173871	45-49 years	N1+	1	42
01173925	50-54 years	N0	0	135
01174003	55-59 years	N0	1	3
01174040	65-69 years	N0	1	10
01174182	70-74 years	N1+	1	24
01174535	40-44 years	N0	0	139
01174537	75-79 years	N0	1	82
01174868	50-54 years	N0	1	41
01175023	55-59 years	N0	1	24
01175030	50-54 years	N0	0	133
01175155	50-54 years	N0	0	137
01175475	65-69 years	N0	1	127
01175502	65-69 years	N0	1	5
01175595	65-69 years	N0	1	13
01175777	40-44 years	N0	0	133
01176008	40-44 years	N0	0	137
01176097	60-64 years	N0	1	34
01176159	55-59 years	N1+	1	23
01176254	60-64 years	N0	0	133
01176455	70-74 years	N0	0	136
01176518	55-59 years	N1+	1	74
01176577	75-79 years	N0	1	6
01176923	80-84 years	N0	1	38
01177106	50-54 years	N0	1	42
01177221	80-84 years	N1+	1	1
01177303	55-59 years	N0	1	85
01177471	45-49 years	N0	0	133
01178027	70-74 years	N0	1	132
01178190	70-74 years	N0	0	132
01178666	45-49 years	N1+	1	9
01178766	55-59 years	N1+	0	109
01179482	55-59 years	N1+	1	37
01179818	50-54 years	N0	0	143
01179918	55-59 years	N0	1	43
01180026	60-64 years	N0	1	77
01180086	50-54 years	N0	0	132
01180348	70-74 years	N1+	0	132
01180414	70-74 years	N0	1	56
01180579	55-59 years	N0	0	132
01180696	55-59 years	N0	0	137
01180829	85+ years	N1+	1	0
01180899	50-54 years	N0	0	113
01181251	85+ years	N0	1	1
01181317	85+ years	N0	1	0
01181608	75-79 years	N1+	1	139
01181726	60-64 years	N0	1	38
01181757	55-59 years	N0	0	140
01182133	45-49 years	N0	0	133
01182566	50-54 years	N0	0	132
01182989	65-69 years	N1+	1	28
01183261	55-59 years	N0	1	12
01183595	70-74 years	N0	1	6
01183812	50-54 years	N1+	0	2
01184302	60-64 years	N1+	1	41
01184434	80-84 years	N0	0	136
01184592	75-79 years	N0	1	0
01184693	55-59 years	N0	0	136
01184754	55-59 years	N0	1	60
01184864	45-49 years	N1+	1	66
01185065	70-74 years	N1+	1	31
01185109	85+ years	N1+	1	0
01185242	60-64 years	N0	1	4
01185767	50-54 years	N1+	1	82
01185775	55-59 years	N0	1	51
01185778	80-84 years	N0	1	2
01185791	50-54 years	N1+	0	130
01185812	60-64 years	N0	0	132
01185876	60-64 years	N0	1	25
01185954	80-84 years	N1+	1	64
01186052	85+ years	N0	1	1
01186283	70-74 years	N0	0	131
01186696	65-69 years	N1+	0	134
01186729	85+ years	N0	1	0
01186744	50-54 years	N0	1	7
01186951	45-49 years	N1+	1	50
01186979	75-79 years	N0	1	126
01186995	65-69 years	N0	1	0
01187142	70-74 years	N0	1	34
01187143	60-64 years	N0	1	91
01187467	75-79 years	N1+	1	71
01187579	70-74 years	N0	1	5
01188246	80-84 years	N0	1	2
01188270	40-44 years	N1+	0	131
01188373	55-59 years	N1+	0	132
01188451	55-59 years	N0	0	137
01188488	70-74 years	N0	1	0
01188526	55-59 years	N0	0	150
01188993	55-59 years	N1+	1	0
01189080	65-69 years	N0	0	129
01189243	45-49 years	N0	0	133
01189453	45-49 years	N0	0	128
01189529	50-54 years	N0	1	96
01189913	55-59 years	N0	0	130
01189982	85+ years	N0	1	1
01190306	50-54 years	N1+	1	0
01190479	80-84 years	N0	0	153
01191101	45-49 years	N0	1	2
01191714	60-64 years	N0	1	18
01191747	85+ years	N1+	1	49
01191921	60-64 years	N1+	1	3
01192166	65-69 years	N0	1	1
01192206	85+ years	N0	1	36
01192649	75-79 years	N1+	1	11
01192651	50-54 years	N1+	1	56
01192652	65-69 years	N1+	1	48
01192655	85+ years	N0	1	3
01192914	70-74 years	N0	1	29
01192949	85+ years	N0	1	6
01193150	60-64 years	N0	1	35
01193416	55-59 years	N0	1	15
01193541	60-64 years	N0	0	129
01193678	85+ years	N0	1	2
01193689	80-84 years	N0	1	0
01194053	60-64 years	N0	1	6
01194285	70-74 years	N1+	1	130
01194477	75-79 years	N0	1	5
01194561	55-59 years	N0	1	90
01194727	60-64 years	N1+	1	101
01194777	70-74 years	N0	1	0
01194851	45-49 years	N0	0	52
01195422	65-69 years	N0	1	74
01195428	50-54 years	N0	0	135
01195506	40-44 years	N1+	0	0
01195520	75-79 years	N1+	1	7
01195751	85+ years	N1+	1	29
01196021	75-79 years	N0	1	3
01196291	75-79 years	N1+	1	0
01196327	60-64 years	N1+	1	78
01196428	75-79 years	N0	1	29
01196468	50-54 years	N0	0	133
01196678	85+ years	N0	1	0
01196890	55-59 years	N1+	1	31
01197162	55-59 years	N0	0	127
01197168	70-74 years	N0	0	15
01197349	50-54 years	N0	0	129
01197423	65-69 years	N1+	0	97
01197471	85+ years	N0	1	0
01197494	60-64 years	N0	0	141
01197784	60-64 years	N1+	1	27
01198060	50-54 years	N1+	1	106
01198072	65-69 years	N0	1	12
01198142	50-54 years	N0	0	129
01198188	50-54 years	N1+	1	16
01198476	40-44 years	N0	0	109
01198670	50-54 years	N0	0	128
01198689	65-69 years	N1+	1	5
01198843	45-49 years	N0	1	14
01198861	65-69 years	N1+	1	11
01198975	70-74 years	N1+	1	56
01199146	60-64 years	N1+	0	128
01199302	60-64 years	N0	1	1
01199392	55-59 years	N1+	1	31
01199423	65-69 years	N0	0	128
01199431	55-59 years	N0	0	127
01199438	50-54 years	N1+	1	48
01199480	55-59 years	N1+	1	16
01199747	60-64 years	N1+	1	67
01199823	50-54 years	N0	1	88
01199921	50-54 years	N1+	1	43
01200605	75-79 years	N0	1	3
01200613	40-44 years	N0	0	126
01200751	55-59 years	N0	1	113
01200803	50-54 years	N0	0	129
01201108	40-44 years	N1+	1	0
01201191	45-49 years	N0	1	49
01201532	45-49 years	N0	1	1
01201830	55-59 years	N1+	1	93
01202110	75-79 years	N0	1	24
01202202	50-54 years	N1+	1	90
01202288	75-79 years	N1+	1	52
01202362	45-49 years	N0	1	5
01202454	75-79 years	N1+	1	1
01202953	85+ years	N0	1	11
01203581	55-59 years	N0	1	88
01203669	60-64 years	N0	0	111
01203715	85+ years	N1+	1	19
01203746	40-44 years	N0	1	24
01204016	60-64 years	N0	0	124
01204088	70-74 years	N0	1	107
01204434	55-59 years	N1+	1	16
01204518	50-54 years	N0	0	128
01204611	75-79 years	N0	1	108
01204961	80-84 years	N0	1	32
01205052	70-74 years	N0	0	128
01205059	60-64 years	N0	1	33
01205172	60-64 years	N1+	1	13
01205621	50-54 years	N1+	1	100
01205666	50-54 years	N0	1	51
01205816	55-59 years	N0	1	0
01206063	55-59 years	N1+	1	31
01206081	65-69 years	N0	0	126
01206643	60-64 years	N0	1	2
01206868	55-59 years	N0	1	85
01207251	60-64 years	N0	1	2
01207980	45-49 years	N1+	0	124
01208017	75-79 years	N0	1	94
01208444	45-49 years	N0	1	89
01208466	40-44 years	N0	0	125
01208838	40-44 years	N0	0	126
01208885	65-69 years	N1+	0	128
01208929	70-74 years	N0	1	34
01208995	50-54 years	N0	1	87
01209064	55-59 years	N0	0	130
01209721	85+ years	N0	1	1
01209952	60-64 years	N0	1	44
01209969	65-69 years	N0	1	35
01210186	60-64 years	N0	0	128
01210193	75-79 years	N0	0	128
01210541	70-74 years	N0	1	17
01210565	60-64 years	N1+	1	52
01210817	65-69 years	N1+	1	0
01210875	80-84 years	N0	1	0
01211002	75-79 years	N0	1	78
01211118	60-64 years	N0	1	1
01211401	60-64 years	N0	1	41
01211759	45-49 years	N0	0	124
01212204	60-64 years	N1+	1	26
01212311	55-59 years	N0	1	12
01212329	55-59 years	N0	0	125
01212701	60-64 years	N0	0	124
01212760	85+ years	N0	1	3
01212836	50-54 years	N0	0	44
01212930	40-44 years	N0	0	134
01213191	60-64 years	N0	1	114
01213229	60-64 years	N1+	1	45
01213797	80-84 years	N0	1	14
01213865	80-84 years	N0	1	13
01213944	50-54 years	N0	0	126
01213979	60-64 years	N0	1	1
01214515	60-64 years	N1+	1	48
01214712	75-79 years	N0	1	20
01214906	50-54 years	N0	0	128
01215024	55-59 years	N0	1	37
01215116	75-79 years	N0	1	21
01215249	45-49 years	N1+	1	70
01215853	80-84 years	N0	1	98
01216059	45-49 years	N0	1	21
01216255	60-64 years	N1+	1	20
01216438	50-54 years	N0	0	86
01216624	55-59 years	N0	1	28
01216923	60-64 years	N0	0	123
01216989	45-49 years	N0	1	15
01217317	60-64 years	N1+	1	33
01217451	85+ years	N0	1	117
01217628	50-54 years	N0	0	129
01217788	65-69 years	N0	1	59
01219086	85+ years	N0	1	0
01219104	65-69 years	N0	1	41
01219343	70-74 years	N1+	1	18
01219456	85+ years	N1+	1	1
01219951	45-49 years	N1+	0	123
01220266	55-59 years	N0	1	112
01220304	75-79 years	N0	1	0
01220346	85+ years	N0	1	7
01220576	85+ years	N0	1	43
01220637	65-69 years	N0	1	22
01221006	50-54 years	N0	1	42
01221078	60-64 years	N1+	0	124
01221450	65-69 years	N0	1	60
01221562	55-59 years	N0	0	125
01221573	65-69 years	N0	0	124
01221757	60-64 years	N0	0	122
01222001	70-74 years	N1+	1	1
01222023	65-69 years	N0	1	52
01222506	55-59 years	N0	0	139
01222575	85+ years	N0	1	1
01222581	45-49 years	N0	0	121
01222706	80-84 years	N1+	1	11
01222731	55-59 years	N1+	0	122
01222799	40-44 years	N0	0	122
01222803	50-54 years	N0	0	122
01223116	45-49 years	N0	0	125
01223161	55-59 years	N1+	0	131
01223241	70-74 years	N0	1	36
01223276	70-74 years	N0	0	121
01223281	75-79 years	N0	1	25
01223465	40-44 years	N0	0	122
01223614	65-69 years	N0	0	130
01223623	65-69 years	N0	1	65
01223802	65-69 years	N0	1	33
01223904	50-54 years	N0	0	120
01223974	65-69 years	N0	1	42
01224112	85+ years	N0	1	0
01224171	80-84 years	N0	1	0
01224209	65-69 years	N0	0	121
01224470	50-54 years	N0	0	120
01224503	50-54 years	N1+	1	14
01224588	65-69 years	N0	1	16
01224764	50-54 years	N0	1	119
01224838	45-49 years	N0	0	121
01224903	55-59 years	N0	0	122
01224910	75-79 years	N0	1	16
01224915	50-54 years	N0	1	75
01224959	55-59 years	N0	1	29
01225353	45-49 years	N0	1	8
01225410	45-49 years	N0	0	122
01225574	60-64 years	N0	0	121
01225909	65-69 years	N0	1	1
01226086	60-64 years	N1+	0	103
01226648	50-54 years	N0	0	45
01227422	70-74 years	N0	0	112
01227586	75-79 years	N0	1	1
01227588	60-64 years	N0	1	27
01227635	70-74 years	N0	1	22
01227647	70-74 years	N0	1	0
01227659	55-59 years	N0	1	53
01227838	75-79 years	N0	1	117
01227942	70-74 years	N0	1	25
01228057	60-64 years	N1+	1	5
01228089	40-44 years	N0	0	123
01228180	45-49 years	N1+	1	21
01228382	50-54 years	N0	0	123
01228401	75-79 years	N0	1	38
01228499	55-59 years	N0	0	120
01229088	45-49 years	N0	1	3
01229560	45-49 years	N0	0	119
01229879	85+ years	N0	1	10
01229931	75-79 years	N0	1	11
01230050	55-59 years	N0	0	120
01230080	75-79 years	N0	0	124
01230355	65-69 years	N0	1	19
01230444	85+ years	N0	1	46
01230715	85+ years	N1+	1	11
01231336	50-54 years	N1+	1	4
01231378	50-54 years	N1+	1	77
01231380	65-69 years	N1+	1	0
01231391	75-79 years	N1+	1	32
01231836	45-49 years	N0	0	168
01232298	55-59 years	N0	0	119
01232460	50-54 years	N0	1	107
01232497	55-59 years	N1+	1	59
01232550	70-74 years	N1+	1	41
01232763	50-54 years	N0	0	118
01232806	60-64 years	N1+	1	31
01232841	55-59 years	N0	0	122
01232895	65-69 years	N1+	1	25
01233005	65-69 years	N1+	0	80
01233090	55-59 years	N0	0	117
01233104	85+ years	N0	1	99
01233105	65-69 years	N1+	1	71
01233239	80-84 years	N0	1	1
01233266	75-79 years	N1+	1	18
01233304	60-64 years	N0	0	122
01233967	60-64 years	N0	0	116
01233969	85+ years	N0	1	20
01233973	65-69 years	N1+	1	41
01234011	70-74 years	N0	0	118
01234157	55-59 years	N1+	1	7
01234355	50-54 years	N1+	1	36
01234374	50-54 years	N0	1	18
01234517	85+ years	N0	1	10
01234519	45-49 years	N0	1	66
01234554	55-59 years	N0	1	3
01234954	45-49 years	N0	0	71
01235127	50-54 years	N1+	0	118
01235295	70-74 years	N1+	0	118
01235833	55-59 years	N1+	1	35
01235883	60-64 years	N0	0	128
01236212	55-59 years	N0	0	121
[truncated: 10,733 more rows]
